# Supplementary material for: Consumer acceptance of new plant-breeding technologies: An application to the use of gene editing in fresh table grapes
Source: PLoS One. 2022 Dec 13;17(12):e0270792. doi: 10.1371/journal.pone.0270792 (PMC9747045; doi:10.1371/journal.pone.0270792)
Supplement: S1 File — (ZIP) [file pone.0270792.s001.zip]

Archive with 2 entries (2 files):
- PLOS_ONE_FINAL_DATA-1.xlsx
- __MACOSX/._PLOS_ONE_FINAL_DATA-1.xlsx
