# Supplementary material for: Consumer acceptance of new plant-breeding technologies: An application to the use of gene editing in fresh table grapes
Source: PLoS One. 2022 Dec 13;17(12):e0270792. doi: 10.1371/journal.pone.0270792 (PMC9747045; doi:10.1371/journal.pone.0270792)
Supplement: S1 File — (ZIP) [file pone.0270792.s001.zip › PLOS_ONE_FINAL_DATA-1.xlsx]

## Sheet: Sheet1
version	respondent_number	responseid	a1	a2	b1	b2	b3	b3_8_text	b4	b4_8_text	b5	b6	b7	b7_21_text	b8	b8_6_text	b9	b9_6_text	b10_1	b11	b12	b13	b131	c1	c2	c2_8_text	uniform	size	free_defects	green	uniform_size	thickness	seedlessness	freshness	ripeness	crispness	firmness	juiciness	flavor	aroma	tartness	sweetness	phytonutrient	c6	c6_8_text	c7	c8	c8_4_text	private_brand
1a	1	R_2WSYYdVEZQ5HkCk	Yes	I buy almost all the groceries for my household	Male	1980	Asian, Asian American		Postgraduate degree		$50,000â€“$74,999	300	Other, please specify	management	3		0		California	Urban area	No	No		Every 2â€“3 months	Don't like the texture		3	3	4	4	5	4	4	3	3	3	4	4	5	5	5	5	5	2		Pre-bagged	Red		4
1a	1	R_2WSYYdVEZQ5HkCk	Yes	I buy almost all the groceries for my household	Male	1980	Asian, Asian American		Postgraduate degree		$50,000â€“$74,999	300	Other, please specify	management	3		0		California	Urban area	No	No		Every 2â€“3 months	Don't like the texture		3	3	4	4	5	4	4	3	3	3	4	4	5	5	5	5	5	2		Pre-bagged	Red		4
1a	1	R_2WSYYdVEZQ5HkCk	Yes	I buy almost all the groceries for my household	Male	1980	Asian, Asian American		Postgraduate degree		$50,000â€“$74,999	300	Other, please specify	management	3		0		California	Urban area	No	No		Every 2â€“3 months	Don't like the texture		3	3	4	4	5	4	4	3	3	3	4	4	5	5	5	5	5	2		Pre-bagged	Red		4
1a	1	R_2WSYYdVEZQ5HkCk	Yes	I buy almost all the groceries for my household	Male	1980	Asian, Asian American		Postgraduate degree		$50,000â€“$74,999	300	Other, please specify	management	3		0		California	Urban area	No	No		Every 2â€“3 months	Don't like the texture		3	3	4	4	5	4	4	3	3	3	4	4	5	5	5	5	5	2		Pre-bagged	Red		4
1a	1	R_2WSYYdVEZQ5HkCk	Yes	I buy almost all the groceries for my household	Male	1980	Asian, Asian American		Postgraduate degree		$50,000â€“$74,999	300	Other, please specify	management	3		0		California	Urban area	No	No		Every 2â€“3 months	Don't like the texture		3	3	4	4	5	4	4	3	3	3	4	4	5	5	5	5	5	2		Pre-bagged	Red		4
1a	1	R_2WSYYdVEZQ5HkCk	Yes	I buy almost all the groceries for my household	Male	1980	Asian, Asian American		Postgraduate degree		$50,000â€“$74,999	300	Other, please specify	management	3		0		California	Urban area	No	No		Every 2â€“3 months	Don't like the texture		3	3	4	4	5	4	4	3	3	3	4	4	5	5	5	5	5	2		Pre-bagged	Red		4
1a	1	R_2WSYYdVEZQ5HkCk	Yes	I buy almost all the groceries for my household	Male	1980	Asian, Asian American		Postgraduate degree		$50,000â€“$74,999	300	Other, please specify	management	3		0		California	Urban area	No	No		Every 2â€“3 months	Don't like the texture		3	3	4	4	5	4	4	3	3	3	4	4	5	5	5	5	5	2		Pre-bagged	Red		4
1a	1	R_2WSYYdVEZQ5HkCk	Yes	I buy almost all the groceries for my household	Male	1980	Asian, Asian American		Postgraduate degree		$50,000â€“$74,999	300	Other, please specify	management	3		0		California	Urban area	No	No		Every 2â€“3 months	Don't like the texture		3	3	4	4	5	4	4	3	3	3	4	4	5	5	5	5	5	2		Pre-bagged	Red		4
1a	1	R_2WSYYdVEZQ5HkCk	Yes	I buy almost all the groceries for my household	Male	1980	Asian, Asian American		Postgraduate degree		$50,000â€“$74,999	300	Other, please specify	management	3		0		California	Urban area	No	No		Every 2â€“3 months	Don't like the texture		3	3	4	4	5	4	4	3	3	3	4	4	5	5	5	5	5	2		Pre-bagged	Red		4
1a	1	R_2WSYYdVEZQ5HkCk	Yes	I buy almost all the groceries for my household	Male	1980	Asian, Asian American		Postgraduate degree		$50,000â€“$74,999	300	Other, please specify	management	3		0		California	Urban area	No	No		Every 2â€“3 months	Don't like the texture		3	3	4	4	5	4	4	3	3	3	4	4	5	5	5	5	5	2		Pre-bagged	Red		4
1a	1	R_2WSYYdVEZQ5HkCk	Yes	I buy almost all the groceries for my household	Male	1980	Asian, Asian American		Postgraduate degree		$50,000â€“$74,999	300	Other, please specify	management	3		0		California	Urban area	No	No		Every 2â€“3 months	Don't like the texture		3	3	4	4	5	4	4	3	3	3	4	4	5	5	5	5	5	2		Pre-bagged	Red		4
1a	1	R_2WSYYdVEZQ5HkCk	Yes	I buy almost all the groceries for my household	Male	1980	Asian, Asian American		Postgraduate degree		$50,000â€“$74,999	300	Other, please specify	management	3		0		California	Urban area	No	No		Every 2â€“3 months	Don't like the texture		3	3	4	4	5	4	4	3	3	3	4	4	5	5	5	5	5	2		Pre-bagged	Red		4
1a	1	R_2WSYYdVEZQ5HkCk	Yes	I buy almost all the groceries for my household	Male	1980	Asian, Asian American		Postgraduate degree		$50,000â€“$74,999	300	Other, please specify	management	3		0		California	Urban area	No	No		Every 2â€“3 months	Don't like the texture		3	3	4	4	5	4	4	3	3	3	4	4	5	5	5	5	5	2		Pre-bagged	Red		4
1a	1	R_2WSYYdVEZQ5HkCk	Yes	I buy almost all the groceries for my household	Male	1980	Asian, Asian American		Postgraduate degree		$50,000â€“$74,999	300	Other, please specify	management	3		0		California	Urban area	No	No		Every 2â€“3 months	Don't like the texture		3	3	4	4	5	4	4	3	3	3	4	4	5	5	5	5	5	2		Pre-bagged	Red		4
1a	1	R_2WSYYdVEZQ5HkCk	Yes	I buy almost all the groceries for my household	Male	1980	Asian, Asian American		Postgraduate degree		$50,000â€“$74,999	300	Other, please specify	management	3		0		California	Urban area	No	No		Every 2â€“3 months	Don't like the texture		3	3	4	4	5	4	4	3	3	3	4	4	5	5	5	5	5	2		Pre-bagged	Red		4
1a	1	R_2WSYYdVEZQ5HkCk	Yes	I buy almost all the groceries for my household	Male	1980	Asian, Asian American		Postgraduate degree		$50,000â€“$74,999	300	Other, please specify	management	3		0		California	Urban area	No	No		Every 2â€“3 months	Don't like the texture		3	3	4	4	5	4	4	3	3	3	4	4	5	5	5	5	5	2		Pre-bagged	Red		4
1a	1	R_2WSYYdVEZQ5HkCk	Yes	I buy almost all the groceries for my household	Male	1980	Asian, Asian American		Postgraduate degree		$50,000â€“$74,999	300	Other, please specify	management	3		0		California	Urban area	No	No		Every 2â€“3 months	Don't like the texture		3	3	4	4	5	4	4	3	3	3	4	4	5	5	5	5	5	2		Pre-bagged	Red		4
1a	1	R_2WSYYdVEZQ5HkCk	Yes	I buy almost all the groceries for my household	Male	1980	Asian, Asian American		Postgraduate degree		$50,000â€“$74,999	300	Other, please specify	management	3		0		California	Urban area	No	No		Every 2â€“3 months	Don't like the texture		3	3	4	4	5	4	4	3	3	3	4	4	5	5	5	5	5	2		Pre-bagged	Red		4
1a	1	R_2WSYYdVEZQ5HkCk	Yes	I buy almost all the groceries for my household	Male	1980	Asian, Asian American		Postgraduate degree		$50,000â€“$74,999	300	Other, please specify	management	3		0		California	Urban area	No	No		Every 2â€“3 months	Don't like the texture		3	3	4	4	5	4	4	3	3	3	4	4	5	5	5	5	5	2		Pre-bagged	Red		4
1a	1	R_2WSYYdVEZQ5HkCk	Yes	I buy almost all the groceries for my household	Male	1980	Asian, Asian American		Postgraduate degree		$50,000â€“$74,999	300	Other, please specify	management	3		0		California	Urban area	No	No		Every 2â€“3 months	Don't like the texture		3	3	4	4	5	4	4	3	3	3	4	4	5	5	5	5	5	2		Pre-bagged	Red		4
1a	1	R_2WSYYdVEZQ5HkCk	Yes	I buy almost all the groceries for my household	Male	1980	Asian, Asian American		Postgraduate degree		$50,000â€“$74,999	300	Other, please specify	management	3		0		California	Urban area	No	No		Every 2â€“3 months	Don't like the texture		3	3	4	4	5	4	4	3	3	3	4	4	5	5	5	5	5	2		Pre-bagged	Red		4
1a	1	R_2WSYYdVEZQ5HkCk	Yes	I buy almost all the groceries for my household	Male	1980	Asian, Asian American		Postgraduate degree		$50,000â€“$74,999	300	Other, please specify	management	3		0		California	Urban area	No	No		Every 2â€“3 months	Don't like the texture		3	3	4	4	5	4	4	3	3	3	4	4	5	5	5	5	5	2		Pre-bagged	Red		4
1a	1	R_2WSYYdVEZQ5HkCk	Yes	I buy almost all the groceries for my household	Male	1980	Asian, Asian American		Postgraduate degree		$50,000â€“$74,999	300	Other, please specify	management	3		0		California	Urban area	No	No		Every 2â€“3 months	Don't like the texture		3	3	4	4	5	4	4	3	3	3	4	4	5	5	5	5	5	2		Pre-bagged	Red		4
1a	1	R_2WSYYdVEZQ5HkCk	Yes	I buy almost all the groceries for my household	Male	1980	Asian, Asian American		Postgraduate degree		$50,000â€“$74,999	300	Other, please specify	management	3		0		California	Urban area	No	No		Every 2â€“3 months	Don't like the texture		3	3	4	4	5	4	4	3	3	3	4	4	5	5	5	5	5	2		Pre-bagged	Red		4
1a	2	R_4INqJSSk1TF1duh	Yes	I buy almost all the groceries for my household	Female	1976	White/Caucassian, European American		4 year degree		$150,000â€“$199,999	500	Health care or social assistance		5		3		Kentucky	Rural area	No	No		Every 2â€“3 weeks			4	4	4	4	4	4	4	4	4	4	4	4	4	4	4	4	4	3		Pre-bagged	Red		4
1a	2	R_4INqJSSk1TF1duh	Yes	I buy almost all the groceries for my household	Female	1976	White/Caucassian, European American		4 year degree		$150,000â€“$199,999	500	Health care or social assistance		5		3		Kentucky	Rural area	No	No		Every 2â€“3 weeks			4	4	4	4	4	4	4	4	4	4	4	4	4	4	4	4	4	3		Pre-bagged	Red		4
1a	2	R_4INqJSSk1TF1duh	Yes	I buy almost all the groceries for my household	Female	1976	White/Caucassian, European American		4 year degree		$150,000â€“$199,999	500	Health care or social assistance		5		3		Kentucky	Rural area	No	No		Every 2â€“3 weeks			4	4	4	4	4	4	4	4	4	4	4	4	4	4	4	4	4	3		Pre-bagged	Red		4
1a	2	R_4INqJSSk1TF1duh	Yes	I buy almost all the groceries for my household	Female	1976	White/Caucassian, European American		4 year degree		$150,000â€“$199,999	500	Health care or social assistance		5		3		Kentucky	Rural area	No	No		Every 2â€“3 weeks			4	4	4	4	4	4	4	4	4	4	4	4	4	4	4	4	4	3		Pre-bagged	Red		4
1a	2	R_4INqJSSk1TF1duh	Yes	I buy almost all the groceries for my household	Female	1976	White/Caucassian, European American		4 year degree		$150,000â€“$199,999	500	Health care or social assistance		5		3		Kentucky	Rural area	No	No		Every 2â€“3 weeks			4	4	4	4	4	4	4	4	4	4	4	4	4	4	4	4	4	3		Pre-bagged	Red		4
1a	2	R_4INqJSSk1TF1duh	Yes	I buy almost all the groceries for my household	Female	1976	White/Caucassian, European American		4 year degree		$150,000â€“$199,999	500	Health care or social assistance		5		3		Kentucky	Rural area	No	No		Every 2â€“3 weeks			4	4	4	4	4	4	4	4	4	4	4	4	4	4	4	4	4	3		Pre-bagged	Red		4
1a	2	R_4INqJSSk1TF1duh	Yes	I buy almost all the groceries for my household	Female	1976	White/Caucassian, European American		4 year degree		$150,000â€“$199,999	500	Health care or social assistance		5		3		Kentucky	Rural area	No	No		Every 2â€“3 weeks			4	4	4	4	4	4	4	4	4	4	4	4	4	4	4	4	4	3		Pre-bagged	Red		4
1a	2	R_4INqJSSk1TF1duh	Yes	I buy almost all the groceries for my household	Female	1976	White/Caucassian, European American		4 year degree		$150,000â€“$199,999	500	Health care or social assistance		5		3		Kentucky	Rural area	No	No		Every 2â€“3 weeks			4	4	4	4	4	4	4	4	4	4	4	4	4	4	4	4	4	3		Pre-bagged	Red		4
1a	2	R_4INqJSSk1TF1duh	Yes	I buy almost all the groceries for my household	Female	1976	White/Caucassian, European American		4 year degree		$150,000â€“$199,999	500	Health care or social assistance		5		3		Kentucky	Rural area	No	No		Every 2â€“3 weeks			4	4	4	4	4	4	4	4	4	4	4	4	4	4	4	4	4	3		Pre-bagged	Red		4
1a	2	R_4INqJSSk1TF1duh	Yes	I buy almost all the groceries for my household	Female	1976	White/Caucassian, European American		4 year degree		$150,000â€“$199,999	500	Health care or social assistance		5		3		Kentucky	Rural area	No	No		Every 2â€“3 weeks			4	4	4	4	4	4	4	4	4	4	4	4	4	4	4	4	4	3		Pre-bagged	Red		4
1a	2	R_4INqJSSk1TF1duh	Yes	I buy almost all the groceries for my household	Female	1976	White/Caucassian, European American		4 year degree		$150,000â€“$199,999	500	Health care or social assistance		5		3		Kentucky	Rural area	No	No		Every 2â€“3 weeks			4	4	4	4	4	4	4	4	4	4	4	4	4	4	4	4	4	3		Pre-bagged	Red		4
1a	2	R_4INqJSSk1TF1duh	Yes	I buy almost all the groceries for my household	Female	1976	White/Caucassian, European American		4 year degree		$150,000â€“$199,999	500	Health care or social assistance		5		3		Kentucky	Rural area	No	No		Every 2â€“3 weeks			4	4	4	4	4	4	4	4	4	4	4	4	4	4	4	4	4	3		Pre-bagged	Red		4
1a	2	R_4INqJSSk1TF1duh	Yes	I buy almost all the groceries for my household	Female	1976	White/Caucassian, European American		4 year degree		$150,000â€“$199,999	500	Health care or social assistance		5		3		Kentucky	Rural area	No	No		Every 2â€“3 weeks			4	4	4	4	4	4	4	4	4	4	4	4	4	4	4	4	4	3		Pre-bagged	Red		4
1a	2	R_4INqJSSk1TF1duh	Yes	I buy almost all the groceries for my household	Female	1976	White/Caucassian, European American		4 year degree		$150,000â€“$199,999	500	Health care or social assistance		5		3		Kentucky	Rural area	No	No		Every 2â€“3 weeks			4	4	4	4	4	4	4	4	4	4	4	4	4	4	4	4	4	3		Pre-bagged	Red		4
1a	2	R_4INqJSSk1TF1duh	Yes	I buy almost all the groceries for my household	Female	1976	White/Caucassian, European American		4 year degree		$150,000â€“$199,999	500	Health care or social assistance		5		3		Kentucky	Rural area	No	No		Every 2â€“3 weeks			4	4	4	4	4	4	4	4	4	4	4	4	4	4	4	4	4	3		Pre-bagged	Red		4
1a	2	R_4INqJSSk1TF1duh	Yes	I buy almost all the groceries for my household	Female	1976	White/Caucassian, European American		4 year degree		$150,000â€“$199,999	500	Health care or social assistance		5		3		Kentucky	Rural area	No	No		Every 2â€“3 weeks			4	4	4	4	4	4	4	4	4	4	4	4	4	4	4	4	4	3		Pre-bagged	Red		4
1a	2	R_4INqJSSk1TF1duh	Yes	I buy almost all the groceries for my household	Female	1976	White/Caucassian, European American		4 year degree		$150,000â€“$199,999	500	Health care or social assistance		5		3		Kentucky	Rural area	No	No		Every 2â€“3 weeks			4	4	4	4	4	4	4	4	4	4	4	4	4	4	4	4	4	3		Pre-bagged	Red		4
1a	2	R_4INqJSSk1TF1duh	Yes	I buy almost all the groceries for my household	Female	1976	White/Caucassian, European American		4 year degree		$150,000â€“$199,999	500	Health care or social assistance		5		3		Kentucky	Rural area	No	No		Every 2â€“3 weeks			4	4	4	4	4	4	4	4	4	4	4	4	4	4	4	4	4	3		Pre-bagged	Red		4
1a	2	R_4INqJSSk1TF1duh	Yes	I buy almost all the groceries for my household	Female	1976	White/Caucassian, European American		4 year degree		$150,000â€“$199,999	500	Health care or social assistance		5		3		Kentucky	Rural area	No	No		Every 2â€“3 weeks			4	4	4	4	4	4	4	4	4	4	4	4	4	4	4	4	4	3		Pre-bagged	Red		4
1a	2	R_4INqJSSk1TF1duh	Yes	I buy almost all the groceries for my household	Female	1976	White/Caucassian, European American		4 year degree		$150,000â€“$199,999	500	Health care or social assistance		5		3		Kentucky	Rural area	No	No		Every 2â€“3 weeks			4	4	4	4	4	4	4	4	4	4	4	4	4	4	4	4	4	3		Pre-bagged	Red		4
1a	2	R_4INqJSSk1TF1duh	Yes	I buy almost all the groceries for my household	Female	1976	White/Caucassian, European American		4 year degree		$150,000â€“$199,999	500	Health care or social assistance		5		3		Kentucky	Rural area	No	No		Every 2â€“3 weeks			4	4	4	4	4	4	4	4	4	4	4	4	4	4	4	4	4	3		Pre-bagged	Red		4
1a	2	R_4INqJSSk1TF1duh	Yes	I buy almost all the groceries for my household	Female	1976	White/Caucassian, European American		4 year degree		$150,000â€“$199,999	500	Health care or social assistance		5		3		Kentucky	Rural area	No	No		Every 2â€“3 weeks			4	4	4	4	4	4	4	4	4	4	4	4	4	4	4	4	4	3		Pre-bagged	Red		4
1a	2	R_4INqJSSk1TF1duh	Yes	I buy almost all the groceries for my household	Female	1976	White/Caucassian, European American		4 year degree		$150,000â€“$199,999	500	Health care or social assistance		5		3		Kentucky	Rural area	No	No		Every 2â€“3 weeks			4	4	4	4	4	4	4	4	4	4	4	4	4	4	4	4	4	3		Pre-bagged	Red		4
1a	2	R_4INqJSSk1TF1duh	Yes	I buy almost all the groceries for my household	Female	1976	White/Caucassian, European American		4 year degree		$150,000â€“$199,999	500	Health care or social assistance		5		3		Kentucky	Rural area	No	No		Every 2â€“3 weeks			4	4	4	4	4	4	4	4	4	4	4	4	4	4	4	4	4	3		Pre-bagged	Red		4
1a	3	R_247dQdvVRUxDndS	Yes	I buy almost all the groceries for my household	Female	1970	White/Caucassian, European American		4 year degree		$35,000â€“$49,999	70	Other, please specify	none	1		0		California	Urban area	No	Yes	Lacto ovo vegetarianâ€”No meat or fish, but I eat eggs, milk, and dairy products.	Every 2â€“3 months	Too expensive		2	3	1	1	3	2	1	1	2	1	1	2	1	3	3	2	3	1		Pre-bagged	Red		1
1a	3	R_247dQdvVRUxDndS	Yes	I buy almost all the groceries for my household	Female	1970	White/Caucassian, European American		4 year degree		$35,000â€“$49,999	70	Other, please specify	none	1		0		California	Urban area	No	Yes	Lacto ovo vegetarianâ€”No meat or fish, but I eat eggs, milk, and dairy products.	Every 2â€“3 months	Too expensive		2	3	1	1	3	2	1	1	2	1	1	2	1	3	3	2	3	1		Pre-bagged	Red		1
1a	3	R_247dQdvVRUxDndS	Yes	I buy almost all the groceries for my household	Female	1970	White/Caucassian, European American		4 year degree		$35,000â€“$49,999	70	Other, please specify	none	1		0		California	Urban area	No	Yes	Lacto ovo vegetarianâ€”No meat or fish, but I eat eggs, milk, and dairy products.	Every 2â€“3 months	Too expensive		2	3	1	1	3	2	1	1	2	1	1	2	1	3	3	2	3	1		Pre-bagged	Red		1
1a	3	R_247dQdvVRUxDndS	Yes	I buy almost all the groceries for my household	Female	1970	White/Caucassian, European American		4 year degree		$35,000â€“$49,999	70	Other, please specify	none	1		0		California	Urban area	No	Yes	Lacto ovo vegetarianâ€”No meat or fish, but I eat eggs, milk, and dairy products.	Every 2â€“3 months	Too expensive		2	3	1	1	3	2	1	1	2	1	1	2	1	3	3	2	3	1		Pre-bagged	Red		1
1a	3	R_247dQdvVRUxDndS	Yes	I buy almost all the groceries for my household	Female	1970	White/Caucassian, European American		4 year degree		$35,000â€“$49,999	70	Other, please specify	none	1		0		California	Urban area	No	Yes	Lacto ovo vegetarianâ€”No meat or fish, but I eat eggs, milk, and dairy products.	Every 2â€“3 months	Too expensive		2	3	1	1	3	2	1	1	2	1	1	2	1	3	3	2	3	1		Pre-bagged	Red		1
1a	3	R_247dQdvVRUxDndS	Yes	I buy almost all the groceries for my household	Female	1970	White/Caucassian, European American		4 year degree		$35,000â€“$49,999	70	Other, please specify	none	1		0		California	Urban area	No	Yes	Lacto ovo vegetarianâ€”No meat or fish, but I eat eggs, milk, and dairy products.	Every 2â€“3 months	Too expensive		2	3	1	1	3	2	1	1	2	1	1	2	1	3	3	2	3	1		Pre-bagged	Red		1
1a	3	R_247dQdvVRUxDndS	Yes	I buy almost all the groceries for my household	Female	1970	White/Caucassian, European American		4 year degree		$35,000â€“$49,999	70	Other, please specify	none	1		0		California	Urban area	No	Yes	Lacto ovo vegetarianâ€”No meat or fish, but I eat eggs, milk, and dairy products.	Every 2â€“3 months	Too expensive		2	3	1	1	3	2	1	1	2	1	1	2	1	3	3	2	3	1		Pre-bagged	Red		1
1a	3	R_247dQdvVRUxDndS	Yes	I buy almost all the groceries for my household	Female	1970	White/Caucassian, European American		4 year degree		$35,000â€“$49,999	70	Other, please specify	none	1		0		California	Urban area	No	Yes	Lacto ovo vegetarianâ€”No meat or fish, but I eat eggs, milk, and dairy products.	Every 2â€“3 months	Too expensive		2	3	1	1	3	2	1	1	2	1	1	2	1	3	3	2	3	1		Pre-bagged	Red		1
1a	3	R_247dQdvVRUxDndS	Yes	I buy almost all the groceries for my household	Female	1970	White/Caucassian, European American		4 year degree		$35,000â€“$49,999	70	Other, please specify	none	1		0		California	Urban area	No	Yes	Lacto ovo vegetarianâ€”No meat or fish, but I eat eggs, milk, and dairy products.	Every 2â€“3 months	Too expensive		2	3	1	1	3	2	1	1	2	1	1	2	1	3	3	2	3	1		Pre-bagged	Red		1
1a	3	R_247dQdvVRUxDndS	Yes	I buy almost all the groceries for my household	Female	1970	White/Caucassian, European American		4 year degree		$35,000â€“$49,999	70	Other, please specify	none	1		0		California	Urban area	No	Yes	Lacto ovo vegetarianâ€”No meat or fish, but I eat eggs, milk, and dairy products.	Every 2â€“3 months	Too expensive		2	3	1	1	3	2	1	1	2	1	1	2	1	3	3	2	3	1		Pre-bagged	Red		1
1a	3	R_247dQdvVRUxDndS	Yes	I buy almost all the groceries for my household	Female	1970	White/Caucassian, European American		4 year degree		$35,000â€“$49,999	70	Other, please specify	none	1		0		California	Urban area	No	Yes	Lacto ovo vegetarianâ€”No meat or fish, but I eat eggs, milk, and dairy products.	Every 2â€“3 months	Too expensive		2	3	1	1	3	2	1	1	2	1	1	2	1	3	3	2	3	1		Pre-bagged	Red		1
1a	3	R_247dQdvVRUxDndS	Yes	I buy almost all the groceries for my household	Female	1970	White/Caucassian, European American		4 year degree		$35,000â€“$49,999	70	Other, please specify	none	1		0		California	Urban area	No	Yes	Lacto ovo vegetarianâ€”No meat or fish, but I eat eggs, milk, and dairy products.	Every 2â€“3 months	Too expensive		2	3	1	1	3	2	1	1	2	1	1	2	1	3	3	2	3	1		Pre-bagged	Red		1
1a	3	R_247dQdvVRUxDndS	Yes	I buy almost all the groceries for my household	Female	1970	White/Caucassian, European American		4 year degree		$35,000â€“$49,999	70	Other, please specify	none	1		0		California	Urban area	No	Yes	Lacto ovo vegetarianâ€”No meat or fish, but I eat eggs, milk, and dairy products.	Every 2â€“3 months	Too expensive		2	3	1	1	3	2	1	1	2	1	1	2	1	3	3	2	3	1		Pre-bagged	Red		1
1a	3	R_247dQdvVRUxDndS	Yes	I buy almost all the groceries for my household	Female	1970	White/Caucassian, European American		4 year degree		$35,000â€“$49,999	70	Other, please specify	none	1		0		California	Urban area	No	Yes	Lacto ovo vegetarianâ€”No meat or fish, but I eat eggs, milk, and dairy products.	Every 2â€“3 months	Too expensive		2	3	1	1	3	2	1	1	2	1	1	2	1	3	3	2	3	1		Pre-bagged	Red		1
1a	3	R_247dQdvVRUxDndS	Yes	I buy almost all the groceries for my household	Female	1970	White/Caucassian, European American		4 year degree		$35,000â€“$49,999	70	Other, please specify	none	1		0		California	Urban area	No	Yes	Lacto ovo vegetarianâ€”No meat or fish, but I eat eggs, milk, and dairy products.	Every 2â€“3 months	Too expensive		2	3	1	1	3	2	1	1	2	1	1	2	1	3	3	2	3	1		Pre-bagged	Red		1
1a	3	R_247dQdvVRUxDndS	Yes	I buy almost all the groceries for my household	Female	1970	White/Caucassian, European American		4 year degree		$35,000â€“$49,999	70	Other, please specify	none	1		0		California	Urban area	No	Yes	Lacto ovo vegetarianâ€”No meat or fish, but I eat eggs, milk, and dairy products.	Every 2â€“3 months	Too expensive		2	3	1	1	3	2	1	1	2	1	1	2	1	3	3	2	3	1		Pre-bagged	Red		1
1a	3	R_247dQdvVRUxDndS	Yes	I buy almost all the groceries for my household	Female	1970	White/Caucassian, European American		4 year degree		$35,000â€“$49,999	70	Other, please specify	none	1		0		California	Urban area	No	Yes	Lacto ovo vegetarianâ€”No meat or fish, but I eat eggs, milk, and dairy products.	Every 2â€“3 months	Too expensive		2	3	1	1	3	2	1	1	2	1	1	2	1	3	3	2	3	1		Pre-bagged	Red		1
1a	3	R_247dQdvVRUxDndS	Yes	I buy almost all the groceries for my household	Female	1970	White/Caucassian, European American		4 year degree		$35,000â€“$49,999	70	Other, please specify	none	1		0		California	Urban area	No	Yes	Lacto ovo vegetarianâ€”No meat or fish, but I eat eggs, milk, and dairy products.	Every 2â€“3 months	Too expensive		2	3	1	1	3	2	1	1	2	1	1	2	1	3	3	2	3	1		Pre-bagged	Red		1
1a	3	R_247dQdvVRUxDndS	Yes	I buy almost all the groceries for my household	Female	1970	White/Caucassian, European American		4 year degree		$35,000â€“$49,999	70	Other, please specify	none	1		0		California	Urban area	No	Yes	Lacto ovo vegetarianâ€”No meat or fish, but I eat eggs, milk, and dairy products.	Every 2â€“3 months	Too expensive		2	3	1	1	3	2	1	1	2	1	1	2	1	3	3	2	3	1		Pre-bagged	Red		1
1a	3	R_247dQdvVRUxDndS	Yes	I buy almost all the groceries for my household	Female	1970	White/Caucassian, European American		4 year degree		$35,000â€“$49,999	70	Other, please specify	none	1		0		California	Urban area	No	Yes	Lacto ovo vegetarianâ€”No meat or fish, but I eat eggs, milk, and dairy products.	Every 2â€“3 months	Too expensive		2	3	1	1	3	2	1	1	2	1	1	2	1	3	3	2	3	1		Pre-bagged	Red		1
1a	3	R_247dQdvVRUxDndS	Yes	I buy almost all the groceries for my household	Female	1970	White/Caucassian, European American		4 year degree		$35,000â€“$49,999	70	Other, please specify	none	1		0		California	Urban area	No	Yes	Lacto ovo vegetarianâ€”No meat or fish, but I eat eggs, milk, and dairy products.	Every 2â€“3 months	Too expensive		2	3	1	1	3	2	1	1	2	1	1	2	1	3	3	2	3	1		Pre-bagged	Red		1
1a	3	R_247dQdvVRUxDndS	Yes	I buy almost all the groceries for my household	Female	1970	White/Caucassian, European American		4 year degree		$35,000â€“$49,999	70	Other, please specify	none	1		0		California	Urban area	No	Yes	Lacto ovo vegetarianâ€”No meat or fish, but I eat eggs, milk, and dairy products.	Every 2â€“3 months	Too expensive		2	3	1	1	3	2	1	1	2	1	1	2	1	3	3	2	3	1		Pre-bagged	Red		1
1a	3	R_247dQdvVRUxDndS	Yes	I buy almost all the groceries for my household	Female	1970	White/Caucassian, European American		4 year degree		$35,000â€“$49,999	70	Other, please specify	none	1		0		California	Urban area	No	Yes	Lacto ovo vegetarianâ€”No meat or fish, but I eat eggs, milk, and dairy products.	Every 2â€“3 months	Too expensive		2	3	1	1	3	2	1	1	2	1	1	2	1	3	3	2	3	1		Pre-bagged	Red		1
1a	3	R_247dQdvVRUxDndS	Yes	I buy almost all the groceries for my household	Female	1970	White/Caucassian, European American		4 year degree		$35,000â€“$49,999	70	Other, please specify	none	1		0		California	Urban area	No	Yes	Lacto ovo vegetarianâ€”No meat or fish, but I eat eggs, milk, and dairy products.	Every 2â€“3 months	Too expensive		2	3	1	1	3	2	1	1	2	1	1	2	1	3	3	2	3	1		Pre-bagged	Red		1
1a	4	R_1E6SsnopoF7OapI	Yes	I buy about half of the groceries for my household	Male	1956	White/Caucassian, European American		4 year degree		$75,000 â€“ $99,999	800	Finance or insurance		2		0		Minnesota	Urban area	Yes	No		Every 2â€“3 months	Too expensive		3	3	4	3	2	3	4	5	4	4	5	4	3	3	3	3	4	2		Loose	Green		3
1a	4	R_1E6SsnopoF7OapI	Yes	I buy about half of the groceries for my household	Male	1956	White/Caucassian, European American		4 year degree		$75,000 â€“ $99,999	800	Finance or insurance		2		0		Minnesota	Urban area	Yes	No		Every 2â€“3 months	Too expensive		3	3	4	3	2	3	4	5	4	4	5	4	3	3	3	3	4	2		Loose	Green		3
1a	4	R_1E6SsnopoF7OapI	Yes	I buy about half of the groceries for my household	Male	1956	White/Caucassian, European American		4 year degree		$75,000 â€“ $99,999	800	Finance or insurance		2		0		Minnesota	Urban area	Yes	No		Every 2â€“3 months	Too expensive		3	3	4	3	2	3	4	5	4	4	5	4	3	3	3	3	4	2		Loose	Green		3
1a	4	R_1E6SsnopoF7OapI	Yes	I buy about half of the groceries for my household	Male	1956	White/Caucassian, European American		4 year degree		$75,000 â€“ $99,999	800	Finance or insurance		2		0		Minnesota	Urban area	Yes	No		Every 2â€“3 months	Too expensive		3	3	4	3	2	3	4	5	4	4	5	4	3	3	3	3	4	2		Loose	Green		3
1a	4	R_1E6SsnopoF7OapI	Yes	I buy about half of the groceries for my household	Male	1956	White/Caucassian, European American		4 year degree		$75,000 â€“ $99,999	800	Finance or insurance		2		0		Minnesota	Urban area	Yes	No		Every 2â€“3 months	Too expensive		3	3	4	3	2	3	4	5	4	4	5	4	3	3	3	3	4	2		Loose	Green		3
1a	4	R_1E6SsnopoF7OapI	Yes	I buy about half of the groceries for my household	Male	1956	White/Caucassian, European American		4 year degree		$75,000 â€“ $99,999	800	Finance or insurance		2		0		Minnesota	Urban area	Yes	No		Every 2â€“3 months	Too expensive		3	3	4	3	2	3	4	5	4	4	5	4	3	3	3	3	4	2		Loose	Green		3
1a	4	R_1E6SsnopoF7OapI	Yes	I buy about half of the groceries for my household	Male	1956	White/Caucassian, European American		4 year degree		$75,000 â€“ $99,999	800	Finance or insurance		2		0		Minnesota	Urban area	Yes	No		Every 2â€“3 months	Too expensive		3	3	4	3	2	3	4	5	4	4	5	4	3	3	3	3	4	2		Loose	Green		3
1a	4	R_1E6SsnopoF7OapI	Yes	I buy about half of the groceries for my household	Male	1956	White/Caucassian, European American		4 year degree		$75,000 â€“ $99,999	800	Finance or insurance		2		0		Minnesota	Urban area	Yes	No		Every 2â€“3 months	Too expensive		3	3	4	3	2	3	4	5	4	4	5	4	3	3	3	3	4	2		Loose	Green		3
1a	4	R_1E6SsnopoF7OapI	Yes	I buy about half of the groceries for my household	Male	1956	White/Caucassian, European American		4 year degree		$75,000 â€“ $99,999	800	Finance or insurance		2		0		Minnesota	Urban area	Yes	No		Every 2â€“3 months	Too expensive		3	3	4	3	2	3	4	5	4	4	5	4	3	3	3	3	4	2		Loose	Green		3
1a	4	R_1E6SsnopoF7OapI	Yes	I buy about half of the groceries for my household	Male	1956	White/Caucassian, European American		4 year degree		$75,000 â€“ $99,999	800	Finance or insurance		2		0		Minnesota	Urban area	Yes	No		Every 2â€“3 months	Too expensive		3	3	4	3	2	3	4	5	4	4	5	4	3	3	3	3	4	2		Loose	Green		3
1a	4	R_1E6SsnopoF7OapI	Yes	I buy about half of the groceries for my household	Male	1956	White/Caucassian, European American		4 year degree		$75,000 â€“ $99,999	800	Finance or insurance		2		0		Minnesota	Urban area	Yes	No		Every 2â€“3 months	Too expensive		3	3	4	3	2	3	4	5	4	4	5	4	3	3	3	3	4	2		Loose	Green		3
1a	4	R_1E6SsnopoF7OapI	Yes	I buy about half of the groceries for my household	Male	1956	White/Caucassian, European American		4 year degree		$75,000 â€“ $99,999	800	Finance or insurance		2		0		Minnesota	Urban area	Yes	No		Every 2â€“3 months	Too expensive		3	3	4	3	2	3	4	5	4	4	5	4	3	3	3	3	4	2		Loose	Green		3
1a	4	R_1E6SsnopoF7OapI	Yes	I buy about half of the groceries for my household	Male	1956	White/Caucassian, European American		4 year degree		$75,000 â€“ $99,999	800	Finance or insurance		2		0		Minnesota	Urban area	Yes	No		Every 2â€“3 months	Too expensive		3	3	4	3	2	3	4	5	4	4	5	4	3	3	3	3	4	2		Loose	Green		3
1a	4	R_1E6SsnopoF7OapI	Yes	I buy about half of the groceries for my household	Male	1956	White/Caucassian, European American		4 year degree		$75,000 â€“ $99,999	800	Finance or insurance		2		0		Minnesota	Urban area	Yes	No		Every 2â€“3 months	Too expensive		3	3	4	3	2	3	4	5	4	4	5	4	3	3	3	3	4	2		Loose	Green		3
1a	4	R_1E6SsnopoF7OapI	Yes	I buy about half of the groceries for my household	Male	1956	White/Caucassian, European American		4 year degree		$75,000 â€“ $99,999	800	Finance or insurance		2		0		Minnesota	Urban area	Yes	No		Every 2â€“3 months	Too expensive		3	3	4	3	2	3	4	5	4	4	5	4	3	3	3	3	4	2		Loose	Green		3
1a	4	R_1E6SsnopoF7OapI	Yes	I buy about half of the groceries for my household	Male	1956	White/Caucassian, European American		4 year degree		$75,000 â€“ $99,999	800	Finance or insurance		2		0		Minnesota	Urban area	Yes	No		Every 2â€“3 months	Too expensive		3	3	4	3	2	3	4	5	4	4	5	4	3	3	3	3	4	2		Loose	Green		3
1a	4	R_1E6SsnopoF7OapI	Yes	I buy about half of the groceries for my household	Male	1956	White/Caucassian, European American		4 year degree		$75,000 â€“ $99,999	800	Finance or insurance		2		0		Minnesota	Urban area	Yes	No		Every 2â€“3 months	Too expensive		3	3	4	3	2	3	4	5	4	4	5	4	3	3	3	3	4	2		Loose	Green		3
1a	4	R_1E6SsnopoF7OapI	Yes	I buy about half of the groceries for my household	Male	1956	White/Caucassian, European American		4 year degree		$75,000 â€“ $99,999	800	Finance or insurance		2		0		Minnesota	Urban area	Yes	No		Every 2â€“3 months	Too expensive		3	3	4	3	2	3	4	5	4	4	5	4	3	3	3	3	4	2		Loose	Green		3
1a	4	R_1E6SsnopoF7OapI	Yes	I buy about half of the groceries for my household	Male	1956	White/Caucassian, European American		4 year degree		$75,000 â€“ $99,999	800	Finance or insurance		2		0		Minnesota	Urban area	Yes	No		Every 2â€“3 months	Too expensive		3	3	4	3	2	3	4	5	4	4	5	4	3	3	3	3	4	2		Loose	Green		3
1a	4	R_1E6SsnopoF7OapI	Yes	I buy about half of the groceries for my household	Male	1956	White/Caucassian, European American		4 year degree		$75,000 â€“ $99,999	800	Finance or insurance		2		0		Minnesota	Urban area	Yes	No		Every 2â€“3 months	Too expensive		3	3	4	3	2	3	4	5	4	4	5	4	3	3	3	3	4	2		Loose	Green		3
1a	4	R_1E6SsnopoF7OapI	Yes	I buy about half of the groceries for my household	Male	1956	White/Caucassian, European American		4 year degree		$75,000 â€“ $99,999	800	Finance or insurance		2		0		Minnesota	Urban area	Yes	No		Every 2â€“3 months	Too expensive		3	3	4	3	2	3	4	5	4	4	5	4	3	3	3	3	4	2		Loose	Green		3
1a	4	R_1E6SsnopoF7OapI	Yes	I buy about half of the groceries for my household	Male	1956	White/Caucassian, European American		4 year degree		$75,000 â€“ $99,999	800	Finance or insurance		2		0		Minnesota	Urban area	Yes	No		Every 2â€“3 months	Too expensive		3	3	4	3	2	3	4	5	4	4	5	4	3	3	3	3	4	2		Loose	Green		3
1a	4	R_1E6SsnopoF7OapI	Yes	I buy about half of the groceries for my household	Male	1956	White/Caucassian, European American		4 year degree		$75,000 â€“ $99,999	800	Finance or insurance		2		0		Minnesota	Urban area	Yes	No		Every 2â€“3 months	Too expensive		3	3	4	3	2	3	4	5	4	4	5	4	3	3	3	3	4	2		Loose	Green		3
1a	4	R_1E6SsnopoF7OapI	Yes	I buy about half of the groceries for my household	Male	1956	White/Caucassian, European American		4 year degree		$75,000 â€“ $99,999	800	Finance or insurance		2		0		Minnesota	Urban area	Yes	No		Every 2â€“3 months	Too expensive		3	3	4	3	2	3	4	5	4	4	5	4	3	3	3	3	4	2		Loose	Green		3
1a	5	R_2ql35voJ2zYmwRg	Yes	I buy almost all the groceries for my household	Female	1953	White/Caucassian, European American		2 year degree		$75,000 â€“ $99,999	450	Other, please specify	retired	2		0		North Carolina	Suburban	No	No		Every 2â€“3 weeks			1	1	1	1	2	1	1	1	1	1	1	1	3	2	2	1	1	1		Loose	Black		3
1a	5	R_2ql35voJ2zYmwRg	Yes	I buy almost all the groceries for my household	Female	1953	White/Caucassian, European American		2 year degree		$75,000 â€“ $99,999	450	Other, please specify	retired	2		0		North Carolina	Suburban	No	No		Every 2â€“3 weeks			1	1	1	1	2	1	1	1	1	1	1	1	3	2	2	1	1	1		Loose	Black		3
1a	5	R_2ql35voJ2zYmwRg	Yes	I buy almost all the groceries for my household	Female	1953	White/Caucassian, European American		2 year degree		$75,000 â€“ $99,999	450	Other, please specify	retired	2		0		North Carolina	Suburban	No	No		Every 2â€“3 weeks			1	1	1	1	2	1	1	1	1	1	1	1	3	2	2	1	1	1		Loose	Black		3
1a	5	R_2ql35voJ2zYmwRg	Yes	I buy almost all the groceries for my household	Female	1953	White/Caucassian, European American		2 year degree		$75,000 â€“ $99,999	450	Other, please specify	retired	2		0		North Carolina	Suburban	No	No		Every 2â€“3 weeks			1	1	1	1	2	1	1	1	1	1	1	1	3	2	2	1	1	1		Loose	Black		3
1a	5	R_2ql35voJ2zYmwRg	Yes	I buy almost all the groceries for my household	Female	1953	White/Caucassian, European American		2 year degree		$75,000 â€“ $99,999	450	Other, please specify	retired	2		0		North Carolina	Suburban	No	No		Every 2â€“3 weeks			1	1	1	1	2	1	1	1	1	1	1	1	3	2	2	1	1	1		Loose	Black		3
1a	5	R_2ql35voJ2zYmwRg	Yes	I buy almost all the groceries for my household	Female	1953	White/Caucassian, European American		2 year degree		$75,000 â€“ $99,999	450	Other, please specify	retired	2		0		North Carolina	Suburban	No	No		Every 2â€“3 weeks			1	1	1	1	2	1	1	1	1	1	1	1	3	2	2	1	1	1		Loose	Black		3
1a	5	R_2ql35voJ2zYmwRg	Yes	I buy almost all the groceries for my household	Female	1953	White/Caucassian, European American		2 year degree		$75,000 â€“ $99,999	450	Other, please specify	retired	2		0		North Carolina	Suburban	No	No		Every 2â€“3 weeks			1	1	1	1	2	1	1	1	1	1	1	1	3	2	2	1	1	1		Loose	Black		3
1a	5	R_2ql35voJ2zYmwRg	Yes	I buy almost all the groceries for my household	Female	1953	White/Caucassian, European American		2 year degree		$75,000 â€“ $99,999	450	Other, please specify	retired	2		0		North Carolina	Suburban	No	No		Every 2â€“3 weeks			1	1	1	1	2	1	1	1	1	1	1	1	3	2	2	1	1	1		Loose	Black		3
1a	5	R_2ql35voJ2zYmwRg	Yes	I buy almost all the groceries for my household	Female	1953	White/Caucassian, European American		2 year degree		$75,000 â€“ $99,999	450	Other, please specify	retired	2		0		North Carolina	Suburban	No	No		Every 2â€“3 weeks			1	1	1	1	2	1	1	1	1	1	1	1	3	2	2	1	1	1		Loose	Black		3
1a	5	R_2ql35voJ2zYmwRg	Yes	I buy almost all the groceries for my household	Female	1953	White/Caucassian, European American		2 year degree		$75,000 â€“ $99,999	450	Other, please specify	retired	2		0		North Carolina	Suburban	No	No		Every 2â€“3 weeks			1	1	1	1	2	1	1	1	1	1	1	1	3	2	2	1	1	1		Loose	Black		3
1a	5	R_2ql35voJ2zYmwRg	Yes	I buy almost all the groceries for my household	Female	1953	White/Caucassian, European American		2 year degree		$75,000 â€“ $99,999	450	Other, please specify	retired	2		0		North Carolina	Suburban	No	No		Every 2â€“3 weeks			1	1	1	1	2	1	1	1	1	1	1	1	3	2	2	1	1	1		Loose	Black		3
1a	5	R_2ql35voJ2zYmwRg	Yes	I buy almost all the groceries for my household	Female	1953	White/Caucassian, European American		2 year degree		$75,000 â€“ $99,999	450	Other, please specify	retired	2		0		North Carolina	Suburban	No	No		Every 2â€“3 weeks			1	1	1	1	2	1	1	1	1	1	1	1	3	2	2	1	1	1		Loose	Black		3
1a	5	R_2ql35voJ2zYmwRg	Yes	I buy almost all the groceries for my household	Female	1953	White/Caucassian, European American		2 year degree		$75,000 â€“ $99,999	450	Other, please specify	retired	2		0		North Carolina	Suburban	No	No		Every 2â€“3 weeks			1	1	1	1	2	1	1	1	1	1	1	1	3	2	2	1	1	1		Loose	Black		3
1a	5	R_2ql35voJ2zYmwRg	Yes	I buy almost all the groceries for my household	Female	1953	White/Caucassian, European American		2 year degree		$75,000 â€“ $99,999	450	Other, please specify	retired	2		0		North Carolina	Suburban	No	No		Every 2â€“3 weeks			1	1	1	1	2	1	1	1	1	1	1	1	3	2	2	1	1	1		Loose	Black		3
1a	5	R_2ql35voJ2zYmwRg	Yes	I buy almost all the groceries for my household	Female	1953	White/Caucassian, European American		2 year degree		$75,000 â€“ $99,999	450	Other, please specify	retired	2		0		North Carolina	Suburban	No	No		Every 2â€“3 weeks			1	1	1	1	2	1	1	1	1	1	1	1	3	2	2	1	1	1		Loose	Black		3
1a	5	R_2ql35voJ2zYmwRg	Yes	I buy almost all the groceries for my household	Female	1953	White/Caucassian, European American		2 year degree		$75,000 â€“ $99,999	450	Other, please specify	retired	2		0		North Carolina	Suburban	No	No		Every 2â€“3 weeks			1	1	1	1	2	1	1	1	1	1	1	1	3	2	2	1	1	1		Loose	Black		3
1a	5	R_2ql35voJ2zYmwRg	Yes	I buy almost all the groceries for my household	Female	1953	White/Caucassian, European American		2 year degree		$75,000 â€“ $99,999	450	Other, please specify	retired	2		0		North Carolina	Suburban	No	No		Every 2â€“3 weeks			1	1	1	1	2	1	1	1	1	1	1	1	3	2	2	1	1	1		Loose	Black		3
1a	5	R_2ql35voJ2zYmwRg	Yes	I buy almost all the groceries for my household	Female	1953	White/Caucassian, European American		2 year degree		$75,000 â€“ $99,999	450	Other, please specify	retired	2		0		North Carolina	Suburban	No	No		Every 2â€“3 weeks			1	1	1	1	2	1	1	1	1	1	1	1	3	2	2	1	1	1		Loose	Black		3
1a	5	R_2ql35voJ2zYmwRg	Yes	I buy almost all the groceries for my household	Female	1953	White/Caucassian, European American		2 year degree		$75,000 â€“ $99,999	450	Other, please specify	retired	2		0		North Carolina	Suburban	No	No		Every 2â€“3 weeks			1	1	1	1	2	1	1	1	1	1	1	1	3	2	2	1	1	1		Loose	Black		3
1a	5	R_2ql35voJ2zYmwRg	Yes	I buy almost all the groceries for my household	Female	1953	White/Caucassian, European American		2 year degree		$75,000 â€“ $99,999	450	Other, please specify	retired	2		0		North Carolina	Suburban	No	No		Every 2â€“3 weeks			1	1	1	1	2	1	1	1	1	1	1	1	3	2	2	1	1	1		Loose	Black		3
1a	5	R_2ql35voJ2zYmwRg	Yes	I buy almost all the groceries for my household	Female	1953	White/Caucassian, European American		2 year degree		$75,000 â€“ $99,999	450	Other, please specify	retired	2		0		North Carolina	Suburban	No	No		Every 2â€“3 weeks			1	1	1	1	2	1	1	1	1	1	1	1	3	2	2	1	1	1		Loose	Black		3
1a	5	R_2ql35voJ2zYmwRg	Yes	I buy almost all the groceries for my household	Female	1953	White/Caucassian, European American		2 year degree		$75,000 â€“ $99,999	450	Other, please specify	retired	2		0		North Carolina	Suburban	No	No		Every 2â€“3 weeks			1	1	1	1	2	1	1	1	1	1	1	1	3	2	2	1	1	1		Loose	Black		3
1a	5	R_2ql35voJ2zYmwRg	Yes	I buy almost all the groceries for my household	Female	1953	White/Caucassian, European American		2 year degree		$75,000 â€“ $99,999	450	Other, please specify	retired	2		0		North Carolina	Suburban	No	No		Every 2â€“3 weeks			1	1	1	1	2	1	1	1	1	1	1	1	3	2	2	1	1	1		Loose	Black		3
1a	5	R_2ql35voJ2zYmwRg	Yes	I buy almost all the groceries for my household	Female	1953	White/Caucassian, European American		2 year degree		$75,000 â€“ $99,999	450	Other, please specify	retired	2		0		North Carolina	Suburban	No	No		Every 2â€“3 weeks			1	1	1	1	2	1	1	1	1	1	1	1	3	2	2	1	1	1		Loose	Black		3
1a	6	R_O8pwe1dCPdqAWZz	Yes	I buy almost all the groceries for my household	Female	1960	White/Caucassian, European American		4 year degree		$35,000â€“$49,999	450	Professional, scientific or technical services		2		0		Michigan	Rural area	No	No		Every 2â€“3 weeks			4	4	4	4	4	3	5	5	4	5	4	4	2	3	2	5	4	2		Pre-bagged	Red		1
1a	6	R_O8pwe1dCPdqAWZz	Yes	I buy almost all the groceries for my household	Female	1960	White/Caucassian, European American		4 year degree		$35,000â€“$49,999	450	Professional, scientific or technical services		2		0		Michigan	Rural area	No	No		Every 2â€“3 weeks			4	4	4	4	4	3	5	5	4	5	4	4	2	3	2	5	4	2		Pre-bagged	Red		1
1a	6	R_O8pwe1dCPdqAWZz	Yes	I buy almost all the groceries for my household	Female	1960	White/Caucassian, European American		4 year degree		$35,000â€“$49,999	450	Professional, scientific or technical services		2		0		Michigan	Rural area	No	No		Every 2â€“3 weeks			4	4	4	4	4	3	5	5	4	5	4	4	2	3	2	5	4	2		Pre-bagged	Red		1
1a	6	R_O8pwe1dCPdqAWZz	Yes	I buy almost all the groceries for my household	Female	1960	White/Caucassian, European American		4 year degree		$35,000â€“$49,999	450	Professional, scientific or technical services		2		0		Michigan	Rural area	No	No		Every 2â€“3 weeks			4	4	4	4	4	3	5	5	4	5	4	4	2	3	2	5	4	2		Pre-bagged	Red		1
1a	6	R_O8pwe1dCPdqAWZz	Yes	I buy almost all the groceries for my household	Female	1960	White/Caucassian, European American		4 year degree		$35,000â€“$49,999	450	Professional, scientific or technical services		2		0		Michigan	Rural area	No	No		Every 2â€“3 weeks			4	4	4	4	4	3	5	5	4	5	4	4	2	3	2	5	4	2		Pre-bagged	Red		1
1a	6	R_O8pwe1dCPdqAWZz	Yes	I buy almost all the groceries for my household	Female	1960	White/Caucassian, European American		4 year degree		$35,000â€“$49,999	450	Professional, scientific or technical services		2		0		Michigan	Rural area	No	No		Every 2â€“3 weeks			4	4	4	4	4	3	5	5	4	5	4	4	2	3	2	5	4	2		Pre-bagged	Red		1
1a	6	R_O8pwe1dCPdqAWZz	Yes	I buy almost all the groceries for my household	Female	1960	White/Caucassian, European American		4 year degree		$35,000â€“$49,999	450	Professional, scientific or technical services		2		0		Michigan	Rural area	No	No		Every 2â€“3 weeks			4	4	4	4	4	3	5	5	4	5	4	4	2	3	2	5	4	2		Pre-bagged	Red		1
1a	6	R_O8pwe1dCPdqAWZz	Yes	I buy almost all the groceries for my household	Female	1960	White/Caucassian, European American		4 year degree		$35,000â€“$49,999	450	Professional, scientific or technical services		2		0		Michigan	Rural area	No	No		Every 2â€“3 weeks			4	4	4	4	4	3	5	5	4	5	4	4	2	3	2	5	4	2		Pre-bagged	Red		1
1a	6	R_O8pwe1dCPdqAWZz	Yes	I buy almost all the groceries for my household	Female	1960	White/Caucassian, European American		4 year degree		$35,000â€“$49,999	450	Professional, scientific or technical services		2		0		Michigan	Rural area	No	No		Every 2â€“3 weeks			4	4	4	4	4	3	5	5	4	5	4	4	2	3	2	5	4	2		Pre-bagged	Red		1
1a	6	R_O8pwe1dCPdqAWZz	Yes	I buy almost all the groceries for my household	Female	1960	White/Caucassian, European American		4 year degree		$35,000â€“$49,999	450	Professional, scientific or technical services		2		0		Michigan	Rural area	No	No		Every 2â€“3 weeks			4	4	4	4	4	3	5	5	4	5	4	4	2	3	2	5	4	2		Pre-bagged	Red		1
1a	6	R_O8pwe1dCPdqAWZz	Yes	I buy almost all the groceries for my household	Female	1960	White/Caucassian, European American		4 year degree		$35,000â€“$49,999	450	Professional, scientific or technical services		2		0		Michigan	Rural area	No	No		Every 2â€“3 weeks			4	4	4	4	4	3	5	5	4	5	4	4	2	3	2	5	4	2		Pre-bagged	Red		1
1a	6	R_O8pwe1dCPdqAWZz	Yes	I buy almost all the groceries for my household	Female	1960	White/Caucassian, European American		4 year degree		$35,000â€“$49,999	450	Professional, scientific or technical services		2		0		Michigan	Rural area	No	No		Every 2â€“3 weeks			4	4	4	4	4	3	5	5	4	5	4	4	2	3	2	5	4	2		Pre-bagged	Red		1
1a	6	R_O8pwe1dCPdqAWZz	Yes	I buy almost all the groceries for my household	Female	1960	White/Caucassian, European American		4 year degree		$35,000â€“$49,999	450	Professional, scientific or technical services		2		0		Michigan	Rural area	No	No		Every 2â€“3 weeks			4	4	4	4	4	3	5	5	4	5	4	4	2	3	2	5	4	2		Pre-bagged	Red		1
1a	6	R_O8pwe1dCPdqAWZz	Yes	I buy almost all the groceries for my household	Female	1960	White/Caucassian, European American		4 year degree		$35,000â€“$49,999	450	Professional, scientific or technical services		2		0		Michigan	Rural area	No	No		Every 2â€“3 weeks			4	4	4	4	4	3	5	5	4	5	4	4	2	3	2	5	4	2		Pre-bagged	Red		1
1a	6	R_O8pwe1dCPdqAWZz	Yes	I buy almost all the groceries for my household	Female	1960	White/Caucassian, European American		4 year degree		$35,000â€“$49,999	450	Professional, scientific or technical services		2		0		Michigan	Rural area	No	No		Every 2â€“3 weeks			4	4	4	4	4	3	5	5	4	5	4	4	2	3	2	5	4	2		Pre-bagged	Red		1
1a	6	R_O8pwe1dCPdqAWZz	Yes	I buy almost all the groceries for my household	Female	1960	White/Caucassian, European American		4 year degree		$35,000â€“$49,999	450	Professional, scientific or technical services		2		0		Michigan	Rural area	No	No		Every 2â€“3 weeks			4	4	4	4	4	3	5	5	4	5	4	4	2	3	2	5	4	2		Pre-bagged	Red		1
1a	6	R_O8pwe1dCPdqAWZz	Yes	I buy almost all the groceries for my household	Female	1960	White/Caucassian, European American		4 year degree		$35,000â€“$49,999	450	Professional, scientific or technical services		2		0		Michigan	Rural area	No	No		Every 2â€“3 weeks			4	4	4	4	4	3	5	5	4	5	4	4	2	3	2	5	4	2		Pre-bagged	Red		1
1a	6	R_O8pwe1dCPdqAWZz	Yes	I buy almost all the groceries for my household	Female	1960	White/Caucassian, European American		4 year degree		$35,000â€“$49,999	450	Professional, scientific or technical services		2		0		Michigan	Rural area	No	No		Every 2â€“3 weeks			4	4	4	4	4	3	5	5	4	5	4	4	2	3	2	5	4	2		Pre-bagged	Red		1
1a	6	R_O8pwe1dCPdqAWZz	Yes	I buy almost all the groceries for my household	Female	1960	White/Caucassian, European American		4 year degree		$35,000â€“$49,999	450	Professional, scientific or technical services		2		0		Michigan	Rural area	No	No		Every 2â€“3 weeks			4	4	4	4	4	3	5	5	4	5	4	4	2	3	2	5	4	2		Pre-bagged	Red		1
1a	6	R_O8pwe1dCPdqAWZz	Yes	I buy almost all the groceries for my household	Female	1960	White/Caucassian, European American		4 year degree		$35,000â€“$49,999	450	Professional, scientific or technical services		2		0		Michigan	Rural area	No	No		Every 2â€“3 weeks			4	4	4	4	4	3	5	5	4	5	4	4	2	3	2	5	4	2		Pre-bagged	Red		1
1a	6	R_O8pwe1dCPdqAWZz	Yes	I buy almost all the groceries for my household	Female	1960	White/Caucassian, European American		4 year degree		$35,000â€“$49,999	450	Professional, scientific or technical services		2		0		Michigan	Rural area	No	No		Every 2â€“3 weeks			4	4	4	4	4	3	5	5	4	5	4	4	2	3	2	5	4	2		Pre-bagged	Red		1
1a	6	R_O8pwe1dCPdqAWZz	Yes	I buy almost all the groceries for my household	Female	1960	White/Caucassian, European American		4 year degree		$35,000â€“$49,999	450	Professional, scientific or technical services		2		0		Michigan	Rural area	No	No		Every 2â€“3 weeks			4	4	4	4	4	3	5	5	4	5	4	4	2	3	2	5	4	2		Pre-bagged	Red		1
1a	6	R_O8pwe1dCPdqAWZz	Yes	I buy almost all the groceries for my household	Female	1960	White/Caucassian, European American		4 year degree		$35,000â€“$49,999	450	Professional, scientific or technical services		2		0		Michigan	Rural area	No	No		Every 2â€“3 weeks			4	4	4	4	4	3	5	5	4	5	4	4	2	3	2	5	4	2		Pre-bagged	Red		1
1a	6	R_O8pwe1dCPdqAWZz	Yes	I buy almost all the groceries for my household	Female	1960	White/Caucassian, European American		4 year degree		$35,000â€“$49,999	450	Professional, scientific or technical services		2		0		Michigan	Rural area	No	No		Every 2â€“3 weeks			4	4	4	4	4	3	5	5	4	5	4	4	2	3	2	5	4	2		Pre-bagged	Red		1
1a	7	R_eqRLX6Elqoc3MVX	Yes	I buy almost all the groceries for my household	Male	1986	White/Caucassian, European American		4 year degree		$100,000â€“$149,999	50	Administration, support		3		1		New York	Urban area	No	No		Every 2â€“3 months	Have a preference for other fruit		3	2	3	2	3	3	3	2	2	3	2	3	3	3	2	2	2	1		Pre-bagged	Green		3
1a	7	R_eqRLX6Elqoc3MVX	Yes	I buy almost all the groceries for my household	Male	1986	White/Caucassian, European American		4 year degree		$100,000â€“$149,999	50	Administration, support		3		1		New York	Urban area	No	No		Every 2â€“3 months	Have a preference for other fruit		3	2	3	2	3	3	3	2	2	3	2	3	3	3	2	2	2	1		Pre-bagged	Green		3
1a	7	R_eqRLX6Elqoc3MVX	Yes	I buy almost all the groceries for my household	Male	1986	White/Caucassian, European American		4 year degree		$100,000â€“$149,999	50	Administration, support		3		1		New York	Urban area	No	No		Every 2â€“3 months	Have a preference for other fruit		3	2	3	2	3	3	3	2	2	3	2	3	3	3	2	2	2	1		Pre-bagged	Green		3
1a	7	R_eqRLX6Elqoc3MVX	Yes	I buy almost all the groceries for my household	Male	1986	White/Caucassian, European American		4 year degree		$100,000â€“$149,999	50	Administration, support		3		1		New York	Urban area	No	No		Every 2â€“3 months	Have a preference for other fruit		3	2	3	2	3	3	3	2	2	3	2	3	3	3	2	2	2	1		Pre-bagged	Green		3
1a	7	R_eqRLX6Elqoc3MVX	Yes	I buy almost all the groceries for my household	Male	1986	White/Caucassian, European American		4 year degree		$100,000â€“$149,999	50	Administration, support		3		1		New York	Urban area	No	No		Every 2â€“3 months	Have a preference for other fruit		3	2	3	2	3	3	3	2	2	3	2	3	3	3	2	2	2	1		Pre-bagged	Green		3
1a	7	R_eqRLX6Elqoc3MVX	Yes	I buy almost all the groceries for my household	Male	1986	White/Caucassian, European American		4 year degree		$100,000â€“$149,999	50	Administration, support		3		1		New York	Urban area	No	No		Every 2â€“3 months	Have a preference for other fruit		3	2	3	2	3	3	3	2	2	3	2	3	3	3	2	2	2	1		Pre-bagged	Green		3
1a	7	R_eqRLX6Elqoc3MVX	Yes	I buy almost all the groceries for my household	Male	1986	White/Caucassian, European American		4 year degree		$100,000â€“$149,999	50	Administration, support		3		1		New York	Urban area	No	No		Every 2â€“3 months	Have a preference for other fruit		3	2	3	2	3	3	3	2	2	3	2	3	3	3	2	2	2	1		Pre-bagged	Green		3
1a	7	R_eqRLX6Elqoc3MVX	Yes	I buy almost all the groceries for my household	Male	1986	White/Caucassian, European American		4 year degree		$100,000â€“$149,999	50	Administration, support		3		1		New York	Urban area	No	No		Every 2â€“3 months	Have a preference for other fruit		3	2	3	2	3	3	3	2	2	3	2	3	3	3	2	2	2	1		Pre-bagged	Green		3
1a	7	R_eqRLX6Elqoc3MVX	Yes	I buy almost all the groceries for my household	Male	1986	White/Caucassian, European American		4 year degree		$100,000â€“$149,999	50	Administration, support		3		1		New York	Urban area	No	No		Every 2â€“3 months	Have a preference for other fruit		3	2	3	2	3	3	3	2	2	3	2	3	3	3	2	2	2	1		Pre-bagged	Green		3
1a	7	R_eqRLX6Elqoc3MVX	Yes	I buy almost all the groceries for my household	Male	1986	White/Caucassian, European American		4 year degree		$100,000â€“$149,999	50	Administration, support		3		1		New York	Urban area	No	No		Every 2â€“3 months	Have a preference for other fruit		3	2	3	2	3	3	3	2	2	3	2	3	3	3	2	2	2	1		Pre-bagged	Green		3
1a	7	R_eqRLX6Elqoc3MVX	Yes	I buy almost all the groceries for my household	Male	1986	White/Caucassian, European American		4 year degree		$100,000â€“$149,999	50	Administration, support		3		1		New York	Urban area	No	No		Every 2â€“3 months	Have a preference for other fruit		3	2	3	2	3	3	3	2	2	3	2	3	3	3	2	2	2	1		Pre-bagged	Green		3
1a	7	R_eqRLX6Elqoc3MVX	Yes	I buy almost all the groceries for my household	Male	1986	White/Caucassian, European American		4 year degree		$100,000â€“$149,999	50	Administration, support		3		1		New York	Urban area	No	No		Every 2â€“3 months	Have a preference for other fruit		3	2	3	2	3	3	3	2	2	3	2	3	3	3	2	2	2	1		Pre-bagged	Green		3
1a	7	R_eqRLX6Elqoc3MVX	Yes	I buy almost all the groceries for my household	Male	1986	White/Caucassian, European American		4 year degree		$100,000â€“$149,999	50	Administration, support		3		1		New York	Urban area	No	No		Every 2â€“3 months	Have a preference for other fruit		3	2	3	2	3	3	3	2	2	3	2	3	3	3	2	2	2	1		Pre-bagged	Green		3
1a	7	R_eqRLX6Elqoc3MVX	Yes	I buy almost all the groceries for my household	Male	1986	White/Caucassian, European American		4 year degree		$100,000â€“$149,999	50	Administration, support		3		1		New York	Urban area	No	No		Every 2â€“3 months	Have a preference for other fruit		3	2	3	2	3	3	3	2	2	3	2	3	3	3	2	2	2	1		Pre-bagged	Green		3
1a	7	R_eqRLX6Elqoc3MVX	Yes	I buy almost all the groceries for my household	Male	1986	White/Caucassian, European American		4 year degree		$100,000â€“$149,999	50	Administration, support		3		1		New York	Urban area	No	No		Every 2â€“3 months	Have a preference for other fruit		3	2	3	2	3	3	3	2	2	3	2	3	3	3	2	2	2	1		Pre-bagged	Green		3
1a	7	R_eqRLX6Elqoc3MVX	Yes	I buy almost all the groceries for my household	Male	1986	White/Caucassian, European American		4 year degree		$100,000â€“$149,999	50	Administration, support		3		1		New York	Urban area	No	No		Every 2â€“3 months	Have a preference for other fruit		3	2	3	2	3	3	3	2	2	3	2	3	3	3	2	2	2	1		Pre-bagged	Green		3
1a	7	R_eqRLX6Elqoc3MVX	Yes	I buy almost all the groceries for my household	Male	1986	White/Caucassian, European American		4 year degree		$100,000â€“$149,999	50	Administration, support		3		1		New York	Urban area	No	No		Every 2â€“3 months	Have a preference for other fruit		3	2	3	2	3	3	3	2	2	3	2	3	3	3	2	2	2	1		Pre-bagged	Green		3
1a	7	R_eqRLX6Elqoc3MVX	Yes	I buy almost all the groceries for my household	Male	1986	White/Caucassian, European American		4 year degree		$100,000â€“$149,999	50	Administration, support		3		1		New York	Urban area	No	No		Every 2â€“3 months	Have a preference for other fruit		3	2	3	2	3	3	3	2	2	3	2	3	3	3	2	2	2	1		Pre-bagged	Green		3
1a	7	R_eqRLX6Elqoc3MVX	Yes	I buy almost all the groceries for my household	Male	1986	White/Caucassian, European American		4 year degree		$100,000â€“$149,999	50	Administration, support		3		1		New York	Urban area	No	No		Every 2â€“3 months	Have a preference for other fruit		3	2	3	2	3	3	3	2	2	3	2	3	3	3	2	2	2	1		Pre-bagged	Green		3
1a	7	R_eqRLX6Elqoc3MVX	Yes	I buy almost all the groceries for my household	Male	1986	White/Caucassian, European American		4 year degree		$100,000â€“$149,999	50	Administration, support		3		1		New York	Urban area	No	No		Every 2â€“3 months	Have a preference for other fruit		3	2	3	2	3	3	3	2	2	3	2	3	3	3	2	2	2	1		Pre-bagged	Green		3
1a	7	R_eqRLX6Elqoc3MVX	Yes	I buy almost all the groceries for my household	Male	1986	White/Caucassian, European American		4 year degree		$100,000â€“$149,999	50	Administration, support		3		1		New York	Urban area	No	No		Every 2â€“3 months	Have a preference for other fruit		3	2	3	2	3	3	3	2	2	3	2	3	3	3	2	2	2	1		Pre-bagged	Green		3
1a	7	R_eqRLX6Elqoc3MVX	Yes	I buy almost all the groceries for my household	Male	1986	White/Caucassian, European American		4 year degree		$100,000â€“$149,999	50	Administration, support		3		1		New York	Urban area	No	No		Every 2â€“3 months	Have a preference for other fruit		3	2	3	2	3	3	3	2	2	3	2	3	3	3	2	2	2	1		Pre-bagged	Green		3
1a	7	R_eqRLX6Elqoc3MVX	Yes	I buy almost all the groceries for my household	Male	1986	White/Caucassian, European American		4 year degree		$100,000â€“$149,999	50	Administration, support		3		1		New York	Urban area	No	No		Every 2â€“3 months	Have a preference for other fruit		3	2	3	2	3	3	3	2	2	3	2	3	3	3	2	2	2	1		Pre-bagged	Green		3
1a	7	R_eqRLX6Elqoc3MVX	Yes	I buy almost all the groceries for my household	Male	1986	White/Caucassian, European American		4 year degree		$100,000â€“$149,999	50	Administration, support		3		1		New York	Urban area	No	No		Every 2â€“3 months	Have a preference for other fruit		3	2	3	2	3	3	3	2	2	3	2	3	3	3	2	2	2	1		Pre-bagged	Green		3
1a	8	R_3kBsR2nwBEHsI6b	Yes	I buy almost all the groceries for my household	Female	1978	Asian, Asian American		4 year degree		$75,000 â€“ $99,999	200	Finance or insurance		5		3		Texas	Suburban	No	Yes	Pesco vegetarianÂ¬â€”No meat, but I eat fish, eggs, milk, and dairy products.	1â€“2 times per week			5	5	5	5	5	5	4	4	4	4	4	4	5	5	5	4	5	1		Clamshell	Green		1
1a	8	R_3kBsR2nwBEHsI6b	Yes	I buy almost all the groceries for my household	Female	1978	Asian, Asian American		4 year degree		$75,000 â€“ $99,999	200	Finance or insurance		5		3		Texas	Suburban	No	Yes	Pesco vegetarianÂ¬â€”No meat, but I eat fish, eggs, milk, and dairy products.	1â€“2 times per week			5	5	5	5	5	5	4	4	4	4	4	4	5	5	5	4	5	1		Clamshell	Green		1
1a	8	R_3kBsR2nwBEHsI6b	Yes	I buy almost all the groceries for my household	Female	1978	Asian, Asian American		4 year degree		$75,000 â€“ $99,999	200	Finance or insurance		5		3		Texas	Suburban	No	Yes	Pesco vegetarianÂ¬â€”No meat, but I eat fish, eggs, milk, and dairy products.	1â€“2 times per week			5	5	5	5	5	5	4	4	4	4	4	4	5	5	5	4	5	1		Clamshell	Green		1
1a	8	R_3kBsR2nwBEHsI6b	Yes	I buy almost all the groceries for my household	Female	1978	Asian, Asian American		4 year degree		$75,000 â€“ $99,999	200	Finance or insurance		5		3		Texas	Suburban	No	Yes	Pesco vegetarianÂ¬â€”No meat, but I eat fish, eggs, milk, and dairy products.	1â€“2 times per week			5	5	5	5	5	5	4	4	4	4	4	4	5	5	5	4	5	1		Clamshell	Green		1
1a	8	R_3kBsR2nwBEHsI6b	Yes	I buy almost all the groceries for my household	Female	1978	Asian, Asian American		4 year degree		$75,000 â€“ $99,999	200	Finance or insurance		5		3		Texas	Suburban	No	Yes	Pesco vegetarianÂ¬â€”No meat, but I eat fish, eggs, milk, and dairy products.	1â€“2 times per week			5	5	5	5	5	5	4	4	4	4	4	4	5	5	5	4	5	1		Clamshell	Green		1
1a	8	R_3kBsR2nwBEHsI6b	Yes	I buy almost all the groceries for my household	Female	1978	Asian, Asian American		4 year degree		$75,000 â€“ $99,999	200	Finance or insurance		5		3		Texas	Suburban	No	Yes	Pesco vegetarianÂ¬â€”No meat, but I eat fish, eggs, milk, and dairy products.	1â€“2 times per week			5	5	5	5	5	5	4	4	4	4	4	4	5	5	5	4	5	1		Clamshell	Green		1
1a	8	R_3kBsR2nwBEHsI6b	Yes	I buy almost all the groceries for my household	Female	1978	Asian, Asian American		4 year degree		$75,000 â€“ $99,999	200	Finance or insurance		5		3		Texas	Suburban	No	Yes	Pesco vegetarianÂ¬â€”No meat, but I eat fish, eggs, milk, and dairy products.	1â€“2 times per week			5	5	5	5	5	5	4	4	4	4	4	4	5	5	5	4	5	1		Clamshell	Green		1
1a	8	R_3kBsR2nwBEHsI6b	Yes	I buy almost all the groceries for my household	Female	1978	Asian, Asian American		4 year degree		$75,000 â€“ $99,999	200	Finance or insurance		5		3		Texas	Suburban	No	Yes	Pesco vegetarianÂ¬â€”No meat, but I eat fish, eggs, milk, and dairy products.	1â€“2 times per week			5	5	5	5	5	5	4	4	4	4	4	4	5	5	5	4	5	1		Clamshell	Green		1
1a	8	R_3kBsR2nwBEHsI6b	Yes	I buy almost all the groceries for my household	Female	1978	Asian, Asian American		4 year degree		$75,000 â€“ $99,999	200	Finance or insurance		5		3		Texas	Suburban	No	Yes	Pesco vegetarianÂ¬â€”No meat, but I eat fish, eggs, milk, and dairy products.	1â€“2 times per week			5	5	5	5	5	5	4	4	4	4	4	4	5	5	5	4	5	1		Clamshell	Green		1
1a	8	R_3kBsR2nwBEHsI6b	Yes	I buy almost all the groceries for my household	Female	1978	Asian, Asian American		4 year degree		$75,000 â€“ $99,999	200	Finance or insurance		5		3		Texas	Suburban	No	Yes	Pesco vegetarianÂ¬â€”No meat, but I eat fish, eggs, milk, and dairy products.	1â€“2 times per week			5	5	5	5	5	5	4	4	4	4	4	4	5	5	5	4	5	1		Clamshell	Green		1
1a	8	R_3kBsR2nwBEHsI6b	Yes	I buy almost all the groceries for my household	Female	1978	Asian, Asian American		4 year degree		$75,000 â€“ $99,999	200	Finance or insurance		5		3		Texas	Suburban	No	Yes	Pesco vegetarianÂ¬â€”No meat, but I eat fish, eggs, milk, and dairy products.	1â€“2 times per week			5	5	5	5	5	5	4	4	4	4	4	4	5	5	5	4	5	1		Clamshell	Green		1
1a	8	R_3kBsR2nwBEHsI6b	Yes	I buy almost all the groceries for my household	Female	1978	Asian, Asian American		4 year degree		$75,000 â€“ $99,999	200	Finance or insurance		5		3		Texas	Suburban	No	Yes	Pesco vegetarianÂ¬â€”No meat, but I eat fish, eggs, milk, and dairy products.	1â€“2 times per week			5	5	5	5	5	5	4	4	4	4	4	4	5	5	5	4	5	1		Clamshell	Green		1
1a	8	R_3kBsR2nwBEHsI6b	Yes	I buy almost all the groceries for my household	Female	1978	Asian, Asian American		4 year degree		$75,000 â€“ $99,999	200	Finance or insurance		5		3		Texas	Suburban	No	Yes	Pesco vegetarianÂ¬â€”No meat, but I eat fish, eggs, milk, and dairy products.	1â€“2 times per week			5	5	5	5	5	5	4	4	4	4	4	4	5	5	5	4	5	1		Clamshell	Green		1
1a	8	R_3kBsR2nwBEHsI6b	Yes	I buy almost all the groceries for my household	Female	1978	Asian, Asian American		4 year degree		$75,000 â€“ $99,999	200	Finance or insurance		5		3		Texas	Suburban	No	Yes	Pesco vegetarianÂ¬â€”No meat, but I eat fish, eggs, milk, and dairy products.	1â€“2 times per week			5	5	5	5	5	5	4	4	4	4	4	4	5	5	5	4	5	1		Clamshell	Green		1
1a	8	R_3kBsR2nwBEHsI6b	Yes	I buy almost all the groceries for my household	Female	1978	Asian, Asian American		4 year degree		$75,000 â€“ $99,999	200	Finance or insurance		5		3		Texas	Suburban	No	Yes	Pesco vegetarianÂ¬â€”No meat, but I eat fish, eggs, milk, and dairy products.	1â€“2 times per week			5	5	5	5	5	5	4	4	4	4	4	4	5	5	5	4	5	1		Clamshell	Green		1
1a	8	R_3kBsR2nwBEHsI6b	Yes	I buy almost all the groceries for my household	Female	1978	Asian, Asian American		4 year degree		$75,000 â€“ $99,999	200	Finance or insurance		5		3		Texas	Suburban	No	Yes	Pesco vegetarianÂ¬â€”No meat, but I eat fish, eggs, milk, and dairy products.	1â€“2 times per week			5	5	5	5	5	5	4	4	4	4	4	4	5	5	5	4	5	1		Clamshell	Green		1
1a	8	R_3kBsR2nwBEHsI6b	Yes	I buy almost all the groceries for my household	Female	1978	Asian, Asian American		4 year degree		$75,000 â€“ $99,999	200	Finance or insurance		5		3		Texas	Suburban	No	Yes	Pesco vegetarianÂ¬â€”No meat, but I eat fish, eggs, milk, and dairy products.	1â€“2 times per week			5	5	5	5	5	5	4	4	4	4	4	4	5	5	5	4	5	1		Clamshell	Green		1
1a	8	R_3kBsR2nwBEHsI6b	Yes	I buy almost all the groceries for my household	Female	1978	Asian, Asian American		4 year degree		$75,000 â€“ $99,999	200	Finance or insurance		5		3		Texas	Suburban	No	Yes	Pesco vegetarianÂ¬â€”No meat, but I eat fish, eggs, milk, and dairy products.	1â€“2 times per week			5	5	5	5	5	5	4	4	4	4	4	4	5	5	5	4	5	1		Clamshell	Green		1
1a	8	R_3kBsR2nwBEHsI6b	Yes	I buy almost all the groceries for my household	Female	1978	Asian, Asian American		4 year degree		$75,000 â€“ $99,999	200	Finance or insurance		5		3		Texas	Suburban	No	Yes	Pesco vegetarianÂ¬â€”No meat, but I eat fish, eggs, milk, and dairy products.	1â€“2 times per week			5	5	5	5	5	5	4	4	4	4	4	4	5	5	5	4	5	1		Clamshell	Green		1
1a	8	R_3kBsR2nwBEHsI6b	Yes	I buy almost all the groceries for my household	Female	1978	Asian, Asian American		4 year degree		$75,000 â€“ $99,999	200	Finance or insurance		5		3		Texas	Suburban	No	Yes	Pesco vegetarianÂ¬â€”No meat, but I eat fish, eggs, milk, and dairy products.	1â€“2 times per week			5	5	5	5	5	5	4	4	4	4	4	4	5	5	5	4	5	1		Clamshell	Green		1
1a	8	R_3kBsR2nwBEHsI6b	Yes	I buy almost all the groceries for my household	Female	1978	Asian, Asian American		4 year degree		$75,000 â€“ $99,999	200	Finance or insurance		5		3		Texas	Suburban	No	Yes	Pesco vegetarianÂ¬â€”No meat, but I eat fish, eggs, milk, and dairy products.	1â€“2 times per week			5	5	5	5	5	5	4	4	4	4	4	4	5	5	5	4	5	1		Clamshell	Green		1
1a	8	R_3kBsR2nwBEHsI6b	Yes	I buy almost all the groceries for my household	Female	1978	Asian, Asian American		4 year degree		$75,000 â€“ $99,999	200	Finance or insurance		5		3		Texas	Suburban	No	Yes	Pesco vegetarianÂ¬â€”No meat, but I eat fish, eggs, milk, and dairy products.	1â€“2 times per week			5	5	5	5	5	5	4	4	4	4	4	4	5	5	5	4	5	1		Clamshell	Green		1
1a	8	R_3kBsR2nwBEHsI6b	Yes	I buy almost all the groceries for my household	Female	1978	Asian, Asian American		4 year degree		$75,000 â€“ $99,999	200	Finance or insurance		5		3		Texas	Suburban	No	Yes	Pesco vegetarianÂ¬â€”No meat, but I eat fish, eggs, milk, and dairy products.	1â€“2 times per week			5	5	5	5	5	5	4	4	4	4	4	4	5	5	5	4	5	1		Clamshell	Green		1
1a	8	R_3kBsR2nwBEHsI6b	Yes	I buy almost all the groceries for my household	Female	1978	Asian, Asian American		4 year degree		$75,000 â€“ $99,999	200	Finance or insurance		5		3		Texas	Suburban	No	Yes	Pesco vegetarianÂ¬â€”No meat, but I eat fish, eggs, milk, and dairy products.	1â€“2 times per week			5	5	5	5	5	5	4	4	4	4	4	4	5	5	5	4	5	1		Clamshell	Green		1
1a	9	R_25WLMt8fLDzCV4R	Yes	I buy most of the groceries for my household	Male	1975	White/Caucassian, European American		4 year degree		$150,000â€“$199,999	200	Finance or insurance		2		0		Minnesota	Suburban	Yes	No		Every 2â€“3 weeks			5	4	5	5	4	5	4	5	5	5	5	5	4	2	4	5	4	1		Loose	Red		2
1a	9	R_25WLMt8fLDzCV4R	Yes	I buy most of the groceries for my household	Male	1975	White/Caucassian, European American		4 year degree		$150,000â€“$199,999	200	Finance or insurance		2		0		Minnesota	Suburban	Yes	No		Every 2â€“3 weeks			5	4	5	5	4	5	4	5	5	5	5	5	4	2	4	5	4	1		Loose	Red		2
1a	9	R_25WLMt8fLDzCV4R	Yes	I buy most of the groceries for my household	Male	1975	White/Caucassian, European American		4 year degree		$150,000â€“$199,999	200	Finance or insurance		2		0		Minnesota	Suburban	Yes	No		Every 2â€“3 weeks			5	4	5	5	4	5	4	5	5	5	5	5	4	2	4	5	4	1		Loose	Red		2
1a	9	R_25WLMt8fLDzCV4R	Yes	I buy most of the groceries for my household	Male	1975	White/Caucassian, European American		4 year degree		$150,000â€“$199,999	200	Finance or insurance		2		0		Minnesota	Suburban	Yes	No		Every 2â€“3 weeks			5	4	5	5	4	5	4	5	5	5	5	5	4	2	4	5	4	1		Loose	Red		2
1a	9	R_25WLMt8fLDzCV4R	Yes	I buy most of the groceries for my household	Male	1975	White/Caucassian, European American		4 year degree		$150,000â€“$199,999	200	Finance or insurance		2		0		Minnesota	Suburban	Yes	No		Every 2â€“3 weeks			5	4	5	5	4	5	4	5	5	5	5	5	4	2	4	5	4	1		Loose	Red		2
1a	9	R_25WLMt8fLDzCV4R	Yes	I buy most of the groceries for my household	Male	1975	White/Caucassian, European American		4 year degree		$150,000â€“$199,999	200	Finance or insurance		2		0		Minnesota	Suburban	Yes	No		Every 2â€“3 weeks			5	4	5	5	4	5	4	5	5	5	5	5	4	2	4	5	4	1		Loose	Red		2
1a	9	R_25WLMt8fLDzCV4R	Yes	I buy most of the groceries for my household	Male	1975	White/Caucassian, European American		4 year degree		$150,000â€“$199,999	200	Finance or insurance		2		0		Minnesota	Suburban	Yes	No		Every 2â€“3 weeks			5	4	5	5	4	5	4	5	5	5	5	5	4	2	4	5	4	1		Loose	Red		2
1a	9	R_25WLMt8fLDzCV4R	Yes	I buy most of the groceries for my household	Male	1975	White/Caucassian, European American		4 year degree		$150,000â€“$199,999	200	Finance or insurance		2		0		Minnesota	Suburban	Yes	No		Every 2â€“3 weeks			5	4	5	5	4	5	4	5	5	5	5	5	4	2	4	5	4	1		Loose	Red		2
1a	9	R_25WLMt8fLDzCV4R	Yes	I buy most of the groceries for my household	Male	1975	White/Caucassian, European American		4 year degree		$150,000â€“$199,999	200	Finance or insurance		2		0		Minnesota	Suburban	Yes	No		Every 2â€“3 weeks			5	4	5	5	4	5	4	5	5	5	5	5	4	2	4	5	4	1		Loose	Red		2
1a	9	R_25WLMt8fLDzCV4R	Yes	I buy most of the groceries for my household	Male	1975	White/Caucassian, European American		4 year degree		$150,000â€“$199,999	200	Finance or insurance		2		0		Minnesota	Suburban	Yes	No		Every 2â€“3 weeks			5	4	5	5	4	5	4	5	5	5	5	5	4	2	4	5	4	1		Loose	Red		2
1a	9	R_25WLMt8fLDzCV4R	Yes	I buy most of the groceries for my household	Male	1975	White/Caucassian, European American		4 year degree		$150,000â€“$199,999	200	Finance or insurance		2		0		Minnesota	Suburban	Yes	No		Every 2â€“3 weeks			5	4	5	5	4	5	4	5	5	5	5	5	4	2	4	5	4	1		Loose	Red		2
1a	9	R_25WLMt8fLDzCV4R	Yes	I buy most of the groceries for my household	Male	1975	White/Caucassian, European American		4 year degree		$150,000â€“$199,999	200	Finance or insurance		2		0		Minnesota	Suburban	Yes	No		Every 2â€“3 weeks			5	4	5	5	4	5	4	5	5	5	5	5	4	2	4	5	4	1		Loose	Red		2
1a	9	R_25WLMt8fLDzCV4R	Yes	I buy most of the groceries for my household	Male	1975	White/Caucassian, European American		4 year degree		$150,000â€“$199,999	200	Finance or insurance		2		0		Minnesota	Suburban	Yes	No		Every 2â€“3 weeks			5	4	5	5	4	5	4	5	5	5	5	5	4	2	4	5	4	1		Loose	Red		2
1a	9	R_25WLMt8fLDzCV4R	Yes	I buy most of the groceries for my household	Male	1975	White/Caucassian, European American		4 year degree		$150,000â€“$199,999	200	Finance or insurance		2		0		Minnesota	Suburban	Yes	No		Every 2â€“3 weeks			5	4	5	5	4	5	4	5	5	5	5	5	4	2	4	5	4	1		Loose	Red		2
1a	9	R_25WLMt8fLDzCV4R	Yes	I buy most of the groceries for my household	Male	1975	White/Caucassian, European American		4 year degree		$150,000â€“$199,999	200	Finance or insurance		2		0		Minnesota	Suburban	Yes	No		Every 2â€“3 weeks			5	4	5	5	4	5	4	5	5	5	5	5	4	2	4	5	4	1		Loose	Red		2
1a	9	R_25WLMt8fLDzCV4R	Yes	I buy most of the groceries for my household	Male	1975	White/Caucassian, European American		4 year degree		$150,000â€“$199,999	200	Finance or insurance		2		0		Minnesota	Suburban	Yes	No		Every 2â€“3 weeks			5	4	5	5	4	5	4	5	5	5	5	5	4	2	4	5	4	1		Loose	Red		2
1a	9	R_25WLMt8fLDzCV4R	Yes	I buy most of the groceries for my household	Male	1975	White/Caucassian, European American		4 year degree		$150,000â€“$199,999	200	Finance or insurance		2		0		Minnesota	Suburban	Yes	No		Every 2â€“3 weeks			5	4	5	5	4	5	4	5	5	5	5	5	4	2	4	5	4	1		Loose	Red		2
1a	9	R_25WLMt8fLDzCV4R	Yes	I buy most of the groceries for my household	Male	1975	White/Caucassian, European American		4 year degree		$150,000â€“$199,999	200	Finance or insurance		2		0		Minnesota	Suburban	Yes	No		Every 2â€“3 weeks			5	4	5	5	4	5	4	5	5	5	5	5	4	2	4	5	4	1		Loose	Red		2
1a	9	R_25WLMt8fLDzCV4R	Yes	I buy most of the groceries for my household	Male	1975	White/Caucassian, European American		4 year degree		$150,000â€“$199,999	200	Finance or insurance		2		0		Minnesota	Suburban	Yes	No		Every 2â€“3 weeks			5	4	5	5	4	5	4	5	5	5	5	5	4	2	4	5	4	1		Loose	Red		2
1a	9	R_25WLMt8fLDzCV4R	Yes	I buy most of the groceries for my household	Male	1975	White/Caucassian, European American		4 year degree		$150,000â€“$199,999	200	Finance or insurance		2		0		Minnesota	Suburban	Yes	No		Every 2â€“3 weeks			5	4	5	5	4	5	4	5	5	5	5	5	4	2	4	5	4	1		Loose	Red		2
1a	9	R_25WLMt8fLDzCV4R	Yes	I buy most of the groceries for my household	Male	1975	White/Caucassian, European American		4 year degree		$150,000â€“$199,999	200	Finance or insurance		2		0		Minnesota	Suburban	Yes	No		Every 2â€“3 weeks			5	4	5	5	4	5	4	5	5	5	5	5	4	2	4	5	4	1		Loose	Red		2
1a	9	R_25WLMt8fLDzCV4R	Yes	I buy most of the groceries for my household	Male	1975	White/Caucassian, European American		4 year degree		$150,000â€“$199,999	200	Finance or insurance		2		0		Minnesota	Suburban	Yes	No		Every 2â€“3 weeks			5	4	5	5	4	5	4	5	5	5	5	5	4	2	4	5	4	1		Loose	Red		2
1a	9	R_25WLMt8fLDzCV4R	Yes	I buy most of the groceries for my household	Male	1975	White/Caucassian, European American		4 year degree		$150,000â€“$199,999	200	Finance or insurance		2		0		Minnesota	Suburban	Yes	No		Every 2â€“3 weeks			5	4	5	5	4	5	4	5	5	5	5	5	4	2	4	5	4	1		Loose	Red		2
1a	9	R_25WLMt8fLDzCV4R	Yes	I buy most of the groceries for my household	Male	1975	White/Caucassian, European American		4 year degree		$150,000â€“$199,999	200	Finance or insurance		2		0		Minnesota	Suburban	Yes	No		Every 2â€“3 weeks			5	4	5	5	4	5	4	5	5	5	5	5	4	2	4	5	4	1		Loose	Red		2
1a	10	R_2TmWDhXPbVGKIyA	Yes	I buy almost all the groceries for my household	Female	1970	White/Caucassian, European American		4 year degree		$75,000 â€“ $99,999	500	Administration, support		4		0		New York	Suburban	No	No		Every 2â€“3 weeks			1	1	1	1	1	3	1	1	1	1	1	3	3	1	1	1	1	2		Clamshell	Red		1
1a	10	R_2TmWDhXPbVGKIyA	Yes	I buy almost all the groceries for my household	Female	1970	White/Caucassian, European American		4 year degree		$75,000 â€“ $99,999	500	Administration, support		4		0		New York	Suburban	No	No		Every 2â€“3 weeks			1	1	1	1	1	3	1	1	1	1	1	3	3	1	1	1	1	2		Clamshell	Red		1
1a	10	R_2TmWDhXPbVGKIyA	Yes	I buy almost all the groceries for my household	Female	1970	White/Caucassian, European American		4 year degree		$75,000 â€“ $99,999	500	Administration, support		4		0		New York	Suburban	No	No		Every 2â€“3 weeks			1	1	1	1	1	3	1	1	1	1	1	3	3	1	1	1	1	2		Clamshell	Red		1
1a	10	R_2TmWDhXPbVGKIyA	Yes	I buy almost all the groceries for my household	Female	1970	White/Caucassian, European American		4 year degree		$75,000 â€“ $99,999	500	Administration, support		4		0		New York	Suburban	No	No		Every 2â€“3 weeks			1	1	1	1	1	3	1	1	1	1	1	3	3	1	1	1	1	2		Clamshell	Red		1
1a	10	R_2TmWDhXPbVGKIyA	Yes	I buy almost all the groceries for my household	Female	1970	White/Caucassian, European American		4 year degree		$75,000 â€“ $99,999	500	Administration, support		4		0		New York	Suburban	No	No		Every 2â€“3 weeks			1	1	1	1	1	3	1	1	1	1	1	3	3	1	1	1	1	2		Clamshell	Red		1
1a	10	R_2TmWDhXPbVGKIyA	Yes	I buy almost all the groceries for my household	Female	1970	White/Caucassian, European American		4 year degree		$75,000 â€“ $99,999	500	Administration, support		4		0		New York	Suburban	No	No		Every 2â€“3 weeks			1	1	1	1	1	3	1	1	1	1	1	3	3	1	1	1	1	2		Clamshell	Red		1
1a	10	R_2TmWDhXPbVGKIyA	Yes	I buy almost all the groceries for my household	Female	1970	White/Caucassian, European American		4 year degree		$75,000 â€“ $99,999	500	Administration, support		4		0		New York	Suburban	No	No		Every 2â€“3 weeks			1	1	1	1	1	3	1	1	1	1	1	3	3	1	1	1	1	2		Clamshell	Red		1
1a	10	R_2TmWDhXPbVGKIyA	Yes	I buy almost all the groceries for my household	Female	1970	White/Caucassian, European American		4 year degree		$75,000 â€“ $99,999	500	Administration, support		4		0		New York	Suburban	No	No		Every 2â€“3 weeks			1	1	1	1	1	3	1	1	1	1	1	3	3	1	1	1	1	2		Clamshell	Red		1
1a	10	R_2TmWDhXPbVGKIyA	Yes	I buy almost all the groceries for my household	Female	1970	White/Caucassian, European American		4 year degree		$75,000 â€“ $99,999	500	Administration, support		4		0		New York	Suburban	No	No		Every 2â€“3 weeks			1	1	1	1	1	3	1	1	1	1	1	3	3	1	1	1	1	2		Clamshell	Red		1
1a	10	R_2TmWDhXPbVGKIyA	Yes	I buy almost all the groceries for my household	Female	1970	White/Caucassian, European American		4 year degree		$75,000 â€“ $99,999	500	Administration, support		4		0		New York	Suburban	No	No		Every 2â€“3 weeks			1	1	1	1	1	3	1	1	1	1	1	3	3	1	1	1	1	2		Clamshell	Red		1
1a	10	R_2TmWDhXPbVGKIyA	Yes	I buy almost all the groceries for my household	Female	1970	White/Caucassian, European American		4 year degree		$75,000 â€“ $99,999	500	Administration, support		4		0		New York	Suburban	No	No		Every 2â€“3 weeks			1	1	1	1	1	3	1	1	1	1	1	3	3	1	1	1	1	2		Clamshell	Red		1
1a	10	R_2TmWDhXPbVGKIyA	Yes	I buy almost all the groceries for my household	Female	1970	White/Caucassian, European American		4 year degree		$75,000 â€“ $99,999	500	Administration, support		4		0		New York	Suburban	No	No		Every 2â€“3 weeks			1	1	1	1	1	3	1	1	1	1	1	3	3	1	1	1	1	2		Clamshell	Red		1
1a	10	R_2TmWDhXPbVGKIyA	Yes	I buy almost all the groceries for my household	Female	1970	White/Caucassian, European American		4 year degree		$75,000 â€“ $99,999	500	Administration, support		4		0		New York	Suburban	No	No		Every 2â€“3 weeks			1	1	1	1	1	3	1	1	1	1	1	3	3	1	1	1	1	2		Clamshell	Red		1
1a	10	R_2TmWDhXPbVGKIyA	Yes	I buy almost all the groceries for my household	Female	1970	White/Caucassian, European American		4 year degree		$75,000 â€“ $99,999	500	Administration, support		4		0		New York	Suburban	No	No		Every 2â€“3 weeks			1	1	1	1	1	3	1	1	1	1	1	3	3	1	1	1	1	2		Clamshell	Red		1
1a	10	R_2TmWDhXPbVGKIyA	Yes	I buy almost all the groceries for my household	Female	1970	White/Caucassian, European American		4 year degree		$75,000 â€“ $99,999	500	Administration, support		4		0		New York	Suburban	No	No		Every 2â€“3 weeks			1	1	1	1	1	3	1	1	1	1	1	3	3	1	1	1	1	2		Clamshell	Red		1
1a	10	R_2TmWDhXPbVGKIyA	Yes	I buy almost all the groceries for my household	Female	1970	White/Caucassian, European American		4 year degree		$75,000 â€“ $99,999	500	Administration, support		4		0		New York	Suburban	No	No		Every 2â€“3 weeks			1	1	1	1	1	3	1	1	1	1	1	3	3	1	1	1	1	2		Clamshell	Red		1
1a	10	R_2TmWDhXPbVGKIyA	Yes	I buy almost all the groceries for my household	Female	1970	White/Caucassian, European American		4 year degree		$75,000 â€“ $99,999	500	Administration, support		4		0		New York	Suburban	No	No		Every 2â€“3 weeks			1	1	1	1	1	3	1	1	1	1	1	3	3	1	1	1	1	2		Clamshell	Red		1
1a	10	R_2TmWDhXPbVGKIyA	Yes	I buy almost all the groceries for my household	Female	1970	White/Caucassian, European American		4 year degree		$75,000 â€“ $99,999	500	Administration, support		4		0		New York	Suburban	No	No		Every 2â€“3 weeks			1	1	1	1	1	3	1	1	1	1	1	3	3	1	1	1	1	2		Clamshell	Red		1
1a	10	R_2TmWDhXPbVGKIyA	Yes	I buy almost all the groceries for my household	Female	1970	White/Caucassian, European American		4 year degree		$75,000 â€“ $99,999	500	Administration, support		4		0		New York	Suburban	No	No		Every 2â€“3 weeks			1	1	1	1	1	3	1	1	1	1	1	3	3	1	1	1	1	2		Clamshell	Red		1
1a	10	R_2TmWDhXPbVGKIyA	Yes	I buy almost all the groceries for my household	Female	1970	White/Caucassian, European American		4 year degree		$75,000 â€“ $99,999	500	Administration, support		4		0		New York	Suburban	No	No		Every 2â€“3 weeks			1	1	1	1	1	3	1	1	1	1	1	3	3	1	1	1	1	2		Clamshell	Red		1
1a	10	R_2TmWDhXPbVGKIyA	Yes	I buy almost all the groceries for my household	Female	1970	White/Caucassian, European American		4 year degree		$75,000 â€“ $99,999	500	Administration, support		4		0		New York	Suburban	No	No		Every 2â€“3 weeks			1	1	1	1	1	3	1	1	1	1	1	3	3	1	1	1	1	2		Clamshell	Red		1
1a	10	R_2TmWDhXPbVGKIyA	Yes	I buy almost all the groceries for my household	Female	1970	White/Caucassian, European American		4 year degree		$75,000 â€“ $99,999	500	Administration, support		4		0		New York	Suburban	No	No		Every 2â€“3 weeks			1	1	1	1	1	3	1	1	1	1	1	3	3	1	1	1	1	2		Clamshell	Red		1
1a	10	R_2TmWDhXPbVGKIyA	Yes	I buy almost all the groceries for my household	Female	1970	White/Caucassian, European American		4 year degree		$75,000 â€“ $99,999	500	Administration, support		4		0		New York	Suburban	No	No		Every 2â€“3 weeks			1	1	1	1	1	3	1	1	1	1	1	3	3	1	1	1	1	2		Clamshell	Red		1
1a	10	R_2TmWDhXPbVGKIyA	Yes	I buy almost all the groceries for my household	Female	1970	White/Caucassian, European American		4 year degree		$75,000 â€“ $99,999	500	Administration, support		4		0		New York	Suburban	No	No		Every 2â€“3 weeks			1	1	1	1	1	3	1	1	1	1	1	3	3	1	1	1	1	2		Clamshell	Red		1
1a	11	R_1DPfgkbervZQv0e	Yes	I buy about half of the groceries for my household	Female	1999	White/Caucassian, European American		High school graduate		$25,000 - $34,999	100	Forestry, fishing, hunting or agriculture support		4		0		Indiana	Rural area	Yes	No		Every 2â€“3 months	Other (please specify)	Rotation of fruits	2	2	5	2	2	4	4	5	5	5	5	5	5	5	3	5	5	2		Pre-bagged	Red		1
1a	11	R_1DPfgkbervZQv0e	Yes	I buy about half of the groceries for my household	Female	1999	White/Caucassian, European American		High school graduate		$25,000 - $34,999	100	Forestry, fishing, hunting or agriculture support		4		0		Indiana	Rural area	Yes	No		Every 2â€“3 months	Other (please specify)	Rotation of fruits	2	2	5	2	2	4	4	5	5	5	5	5	5	5	3	5	5	2		Pre-bagged	Red		1
1a	11	R_1DPfgkbervZQv0e	Yes	I buy about half of the groceries for my household	Female	1999	White/Caucassian, European American		High school graduate		$25,000 - $34,999	100	Forestry, fishing, hunting or agriculture support		4		0		Indiana	Rural area	Yes	No		Every 2â€“3 months	Other (please specify)	Rotation of fruits	2	2	5	2	2	4	4	5	5	5	5	5	5	5	3	5	5	2		Pre-bagged	Red		1
1a	11	R_1DPfgkbervZQv0e	Yes	I buy about half of the groceries for my household	Female	1999	White/Caucassian, European American		High school graduate		$25,000 - $34,999	100	Forestry, fishing, hunting or agriculture support		4		0		Indiana	Rural area	Yes	No		Every 2â€“3 months	Other (please specify)	Rotation of fruits	2	2	5	2	2	4	4	5	5	5	5	5	5	5	3	5	5	2		Pre-bagged	Red		1
1a	11	R_1DPfgkbervZQv0e	Yes	I buy about half of the groceries for my household	Female	1999	White/Caucassian, European American		High school graduate		$25,000 - $34,999	100	Forestry, fishing, hunting or agriculture support		4		0		Indiana	Rural area	Yes	No		Every 2â€“3 months	Other (please specify)	Rotation of fruits	2	2	5	2	2	4	4	5	5	5	5	5	5	5	3	5	5	2		Pre-bagged	Red		1
1a	11	R_1DPfgkbervZQv0e	Yes	I buy about half of the groceries for my household	Female	1999	White/Caucassian, European American		High school graduate		$25,000 - $34,999	100	Forestry, fishing, hunting or agriculture support		4		0		Indiana	Rural area	Yes	No		Every 2â€“3 months	Other (please specify)	Rotation of fruits	2	2	5	2	2	4	4	5	5	5	5	5	5	5	3	5	5	2		Pre-bagged	Red		1
1a	11	R_1DPfgkbervZQv0e	Yes	I buy about half of the groceries for my household	Female	1999	White/Caucassian, European American		High school graduate		$25,000 - $34,999	100	Forestry, fishing, hunting or agriculture support		4		0		Indiana	Rural area	Yes	No		Every 2â€“3 months	Other (please specify)	Rotation of fruits	2	2	5	2	2	4	4	5	5	5	5	5	5	5	3	5	5	2		Pre-bagged	Red		1
1a	11	R_1DPfgkbervZQv0e	Yes	I buy about half of the groceries for my household	Female	1999	White/Caucassian, European American		High school graduate		$25,000 - $34,999	100	Forestry, fishing, hunting or agriculture support		4		0		Indiana	Rural area	Yes	No		Every 2â€“3 months	Other (please specify)	Rotation of fruits	2	2	5	2	2	4	4	5	5	5	5	5	5	5	3	5	5	2		Pre-bagged	Red		1
1a	11	R_1DPfgkbervZQv0e	Yes	I buy about half of the groceries for my household	Female	1999	White/Caucassian, European American		High school graduate		$25,000 - $34,999	100	Forestry, fishing, hunting or agriculture support		4		0		Indiana	Rural area	Yes	No		Every 2â€“3 months	Other (please specify)	Rotation of fruits	2	2	5	2	2	4	4	5	5	5	5	5	5	5	3	5	5	2		Pre-bagged	Red		1
1a	11	R_1DPfgkbervZQv0e	Yes	I buy about half of the groceries for my household	Female	1999	White/Caucassian, European American		High school graduate		$25,000 - $34,999	100	Forestry, fishing, hunting or agriculture support		4		0		Indiana	Rural area	Yes	No		Every 2â€“3 months	Other (please specify)	Rotation of fruits	2	2	5	2	2	4	4	5	5	5	5	5	5	5	3	5	5	2		Pre-bagged	Red		1
1a	11	R_1DPfgkbervZQv0e	Yes	I buy about half of the groceries for my household	Female	1999	White/Caucassian, European American		High school graduate		$25,000 - $34,999	100	Forestry, fishing, hunting or agriculture support		4		0		Indiana	Rural area	Yes	No		Every 2â€“3 months	Other (please specify)	Rotation of fruits	2	2	5	2	2	4	4	5	5	5	5	5	5	5	3	5	5	2		Pre-bagged	Red		1
1a	11	R_1DPfgkbervZQv0e	Yes	I buy about half of the groceries for my household	Female	1999	White/Caucassian, European American		High school graduate		$25,000 - $34,999	100	Forestry, fishing, hunting or agriculture support		4		0		Indiana	Rural area	Yes	No		Every 2â€“3 months	Other (please specify)	Rotation of fruits	2	2	5	2	2	4	4	5	5	5	5	5	5	5	3	5	5	2		Pre-bagged	Red		1
1a	11	R_1DPfgkbervZQv0e	Yes	I buy about half of the groceries for my household	Female	1999	White/Caucassian, European American		High school graduate		$25,000 - $34,999	100	Forestry, fishing, hunting or agriculture support		4		0		Indiana	Rural area	Yes	No		Every 2â€“3 months	Other (please specify)	Rotation of fruits	2	2	5	2	2	4	4	5	5	5	5	5	5	5	3	5	5	2		Pre-bagged	Red		1
1a	11	R_1DPfgkbervZQv0e	Yes	I buy about half of the groceries for my household	Female	1999	White/Caucassian, European American		High school graduate		$25,000 - $34,999	100	Forestry, fishing, hunting or agriculture support		4		0		Indiana	Rural area	Yes	No		Every 2â€“3 months	Other (please specify)	Rotation of fruits	2	2	5	2	2	4	4	5	5	5	5	5	5	5	3	5	5	2		Pre-bagged	Red		1
1a	11	R_1DPfgkbervZQv0e	Yes	I buy about half of the groceries for my household	Female	1999	White/Caucassian, European American		High school graduate		$25,000 - $34,999	100	Forestry, fishing, hunting or agriculture support		4		0		Indiana	Rural area	Yes	No		Every 2â€“3 months	Other (please specify)	Rotation of fruits	2	2	5	2	2	4	4	5	5	5	5	5	5	5	3	5	5	2		Pre-bagged	Red		1
1a	11	R_1DPfgkbervZQv0e	Yes	I buy about half of the groceries for my household	Female	1999	White/Caucassian, European American		High school graduate		$25,000 - $34,999	100	Forestry, fishing, hunting or agriculture support		4		0		Indiana	Rural area	Yes	No		Every 2â€“3 months	Other (please specify)	Rotation of fruits	2	2	5	2	2	4	4	5	5	5	5	5	5	5	3	5	5	2		Pre-bagged	Red		1
1a	11	R_1DPfgkbervZQv0e	Yes	I buy about half of the groceries for my household	Female	1999	White/Caucassian, European American		High school graduate		$25,000 - $34,999	100	Forestry, fishing, hunting or agriculture support		4		0		Indiana	Rural area	Yes	No		Every 2â€“3 months	Other (please specify)	Rotation of fruits	2	2	5	2	2	4	4	5	5	5	5	5	5	5	3	5	5	2		Pre-bagged	Red		1
1a	11	R_1DPfgkbervZQv0e	Yes	I buy about half of the groceries for my household	Female	1999	White/Caucassian, European American		High school graduate		$25,000 - $34,999	100	Forestry, fishing, hunting or agriculture support		4		0		Indiana	Rural area	Yes	No		Every 2â€“3 months	Other (please specify)	Rotation of fruits	2	2	5	2	2	4	4	5	5	5	5	5	5	5	3	5	5	2		Pre-bagged	Red		1
1a	11	R_1DPfgkbervZQv0e	Yes	I buy about half of the groceries for my household	Female	1999	White/Caucassian, European American		High school graduate		$25,000 - $34,999	100	Forestry, fishing, hunting or agriculture support		4		0		Indiana	Rural area	Yes	No		Every 2â€“3 months	Other (please specify)	Rotation of fruits	2	2	5	2	2	4	4	5	5	5	5	5	5	5	3	5	5	2		Pre-bagged	Red		1
1a	11	R_1DPfgkbervZQv0e	Yes	I buy about half of the groceries for my household	Female	1999	White/Caucassian, European American		High school graduate		$25,000 - $34,999	100	Forestry, fishing, hunting or agriculture support		4		0		Indiana	Rural area	Yes	No		Every 2â€“3 months	Other (please specify)	Rotation of fruits	2	2	5	2	2	4	4	5	5	5	5	5	5	5	3	5	5	2		Pre-bagged	Red		1
1a	11	R_1DPfgkbervZQv0e	Yes	I buy about half of the groceries for my household	Female	1999	White/Caucassian, European American		High school graduate		$25,000 - $34,999	100	Forestry, fishing, hunting or agriculture support		4		0		Indiana	Rural area	Yes	No		Every 2â€“3 months	Other (please specify)	Rotation of fruits	2	2	5	2	2	4	4	5	5	5	5	5	5	5	3	5	5	2		Pre-bagged	Red		1
1a	11	R_1DPfgkbervZQv0e	Yes	I buy about half of the groceries for my household	Female	1999	White/Caucassian, European American		High school graduate		$25,000 - $34,999	100	Forestry, fishing, hunting or agriculture support		4		0		Indiana	Rural area	Yes	No		Every 2â€“3 months	Other (please specify)	Rotation of fruits	2	2	5	2	2	4	4	5	5	5	5	5	5	5	3	5	5	2		Pre-bagged	Red		1
1a	11	R_1DPfgkbervZQv0e	Yes	I buy about half of the groceries for my household	Female	1999	White/Caucassian, European American		High school graduate		$25,000 - $34,999	100	Forestry, fishing, hunting or agriculture support		4		0		Indiana	Rural area	Yes	No		Every 2â€“3 months	Other (please specify)	Rotation of fruits	2	2	5	2	2	4	4	5	5	5	5	5	5	5	3	5	5	2		Pre-bagged	Red		1
1a	11	R_1DPfgkbervZQv0e	Yes	I buy about half of the groceries for my household	Female	1999	White/Caucassian, European American		High school graduate		$25,000 - $34,999	100	Forestry, fishing, hunting or agriculture support		4		0		Indiana	Rural area	Yes	No		Every 2â€“3 months	Other (please specify)	Rotation of fruits	2	2	5	2	2	4	4	5	5	5	5	5	5	5	3	5	5	2		Pre-bagged	Red		1
1a	12	R_2pLZgDPyfQzQzkk	Yes	I buy almost all the groceries for my household	Female	1996	Asian, Asian American		4 year degree		Less than $25,000	500	Other, please specify	student	2		0		Kansas	Suburban	No	No		Every 2â€“3 weeks			5	3	5	4	4	4	5	5	5	5	5	5	2	4	3	5	4	2		Clamshell	Red		2
1a	12	R_2pLZgDPyfQzQzkk	Yes	I buy almost all the groceries for my household	Female	1996	Asian, Asian American		4 year degree		Less than $25,000	500	Other, please specify	student	2		0		Kansas	Suburban	No	No		Every 2â€“3 weeks			5	3	5	4	4	4	5	5	5	5	5	5	2	4	3	5	4	2		Clamshell	Red		2
1a	12	R_2pLZgDPyfQzQzkk	Yes	I buy almost all the groceries for my household	Female	1996	Asian, Asian American		4 year degree		Less than $25,000	500	Other, please specify	student	2		0		Kansas	Suburban	No	No		Every 2â€“3 weeks			5	3	5	4	4	4	5	5	5	5	5	5	2	4	3	5	4	2		Clamshell	Red		2
1a	12	R_2pLZgDPyfQzQzkk	Yes	I buy almost all the groceries for my household	Female	1996	Asian, Asian American		4 year degree		Less than $25,000	500	Other, please specify	student	2		0		Kansas	Suburban	No	No		Every 2â€“3 weeks			5	3	5	4	4	4	5	5	5	5	5	5	2	4	3	5	4	2		Clamshell	Red		2
1a	12	R_2pLZgDPyfQzQzkk	Yes	I buy almost all the groceries for my household	Female	1996	Asian, Asian American		4 year degree		Less than $25,000	500	Other, please specify	student	2		0		Kansas	Suburban	No	No		Every 2â€“3 weeks			5	3	5	4	4	4	5	5	5	5	5	5	2	4	3	5	4	2		Clamshell	Red		2
1a	12	R_2pLZgDPyfQzQzkk	Yes	I buy almost all the groceries for my household	Female	1996	Asian, Asian American		4 year degree		Less than $25,000	500	Other, please specify	student	2		0		Kansas	Suburban	No	No		Every 2â€“3 weeks			5	3	5	4	4	4	5	5	5	5	5	5	2	4	3	5	4	2		Clamshell	Red		2
1a	12	R_2pLZgDPyfQzQzkk	Yes	I buy almost all the groceries for my household	Female	1996	Asian, Asian American		4 year degree		Less than $25,000	500	Other, please specify	student	2		0		Kansas	Suburban	No	No		Every 2â€“3 weeks			5	3	5	4	4	4	5	5	5	5	5	5	2	4	3	5	4	2		Clamshell	Red		2
1a	12	R_2pLZgDPyfQzQzkk	Yes	I buy almost all the groceries for my household	Female	1996	Asian, Asian American		4 year degree		Less than $25,000	500	Other, please specify	student	2		0		Kansas	Suburban	No	No		Every 2â€“3 weeks			5	3	5	4	4	4	5	5	5	5	5	5	2	4	3	5	4	2		Clamshell	Red		2
1a	12	R_2pLZgDPyfQzQzkk	Yes	I buy almost all the groceries for my household	Female	1996	Asian, Asian American		4 year degree		Less than $25,000	500	Other, please specify	student	2		0		Kansas	Suburban	No	No		Every 2â€“3 weeks			5	3	5	4	4	4	5	5	5	5	5	5	2	4	3	5	4	2		Clamshell	Red		2
1a	12	R_2pLZgDPyfQzQzkk	Yes	I buy almost all the groceries for my household	Female	1996	Asian, Asian American		4 year degree		Less than $25,000	500	Other, please specify	student	2		0		Kansas	Suburban	No	No		Every 2â€“3 weeks			5	3	5	4	4	4	5	5	5	5	5	5	2	4	3	5	4	2		Clamshell	Red		2
1a	12	R_2pLZgDPyfQzQzkk	Yes	I buy almost all the groceries for my household	Female	1996	Asian, Asian American		4 year degree		Less than $25,000	500	Other, please specify	student	2		0		Kansas	Suburban	No	No		Every 2â€“3 weeks			5	3	5	4	4	4	5	5	5	5	5	5	2	4	3	5	4	2		Clamshell	Red		2
1a	12	R_2pLZgDPyfQzQzkk	Yes	I buy almost all the groceries for my household	Female	1996	Asian, Asian American		4 year degree		Less than $25,000	500	Other, please specify	student	2		0		Kansas	Suburban	No	No		Every 2â€“3 weeks			5	3	5	4	4	4	5	5	5	5	5	5	2	4	3	5	4	2		Clamshell	Red		2
1a	12	R_2pLZgDPyfQzQzkk	Yes	I buy almost all the groceries for my household	Female	1996	Asian, Asian American		4 year degree		Less than $25,000	500	Other, please specify	student	2		0		Kansas	Suburban	No	No		Every 2â€“3 weeks			5	3	5	4	4	4	5	5	5	5	5	5	2	4	3	5	4	2		Clamshell	Red		2
1a	12	R_2pLZgDPyfQzQzkk	Yes	I buy almost all the groceries for my household	Female	1996	Asian, Asian American		4 year degree		Less than $25,000	500	Other, please specify	student	2		0		Kansas	Suburban	No	No		Every 2â€“3 weeks			5	3	5	4	4	4	5	5	5	5	5	5	2	4	3	5	4	2		Clamshell	Red		2
1a	12	R_2pLZgDPyfQzQzkk	Yes	I buy almost all the groceries for my household	Female	1996	Asian, Asian American		4 year degree		Less than $25,000	500	Other, please specify	student	2		0		Kansas	Suburban	No	No		Every 2â€“3 weeks			5	3	5	4	4	4	5	5	5	5	5	5	2	4	3	5	4	2		Clamshell	Red		2
1a	12	R_2pLZgDPyfQzQzkk	Yes	I buy almost all the groceries for my household	Female	1996	Asian, Asian American		4 year degree		Less than $25,000	500	Other, please specify	student	2		0		Kansas	Suburban	No	No		Every 2â€“3 weeks			5	3	5	4	4	4	5	5	5	5	5	5	2	4	3	5	4	2		Clamshell	Red		2
1a	12	R_2pLZgDPyfQzQzkk	Yes	I buy almost all the groceries for my household	Female	1996	Asian, Asian American		4 year degree		Less than $25,000	500	Other, please specify	student	2		0		Kansas	Suburban	No	No		Every 2â€“3 weeks			5	3	5	4	4	4	5	5	5	5	5	5	2	4	3	5	4	2		Clamshell	Red		2
1a	12	R_2pLZgDPyfQzQzkk	Yes	I buy almost all the groceries for my household	Female	1996	Asian, Asian American		4 year degree		Less than $25,000	500	Other, please specify	student	2		0		Kansas	Suburban	No	No		Every 2â€“3 weeks			5	3	5	4	4	4	5	5	5	5	5	5	2	4	3	5	4	2		Clamshell	Red		2
1a	12	R_2pLZgDPyfQzQzkk	Yes	I buy almost all the groceries for my household	Female	1996	Asian, Asian American		4 year degree		Less than $25,000	500	Other, please specify	student	2		0		Kansas	Suburban	No	No		Every 2â€“3 weeks			5	3	5	4	4	4	5	5	5	5	5	5	2	4	3	5	4	2		Clamshell	Red		2
1a	12	R_2pLZgDPyfQzQzkk	Yes	I buy almost all the groceries for my household	Female	1996	Asian, Asian American		4 year degree		Less than $25,000	500	Other, please specify	student	2		0		Kansas	Suburban	No	No		Every 2â€“3 weeks			5	3	5	4	4	4	5	5	5	5	5	5	2	4	3	5	4	2		Clamshell	Red		2
1a	12	R_2pLZgDPyfQzQzkk	Yes	I buy almost all the groceries for my household	Female	1996	Asian, Asian American		4 year degree		Less than $25,000	500	Other, please specify	student	2		0		Kansas	Suburban	No	No		Every 2â€“3 weeks			5	3	5	4	4	4	5	5	5	5	5	5	2	4	3	5	4	2		Clamshell	Red		2
1a	12	R_2pLZgDPyfQzQzkk	Yes	I buy almost all the groceries for my household	Female	1996	Asian, Asian American		4 year degree		Less than $25,000	500	Other, please specify	student	2		0		Kansas	Suburban	No	No		Every 2â€“3 weeks			5	3	5	4	4	4	5	5	5	5	5	5	2	4	3	5	4	2		Clamshell	Red		2
1a	12	R_2pLZgDPyfQzQzkk	Yes	I buy almost all the groceries for my household	Female	1996	Asian, Asian American		4 year degree		Less than $25,000	500	Other, please specify	student	2		0		Kansas	Suburban	No	No		Every 2â€“3 weeks			5	3	5	4	4	4	5	5	5	5	5	5	2	4	3	5	4	2		Clamshell	Red		2
1a	12	R_2pLZgDPyfQzQzkk	Yes	I buy almost all the groceries for my household	Female	1996	Asian, Asian American		4 year degree		Less than $25,000	500	Other, please specify	student	2		0		Kansas	Suburban	No	No		Every 2â€“3 weeks			5	3	5	4	4	4	5	5	5	5	5	5	2	4	3	5	4	2		Clamshell	Red		2
1a	13	R_9MpOmI7L4HaGFm9	Yes	I buy almost all the groceries for my household	Female	1991	White/Caucassian, European American		4 year degree		Prefer not to answer	350	Professional, scientific or technical services		3		0		Indiana	Suburban	No	No		Every 2â€“3 months	Have a preference for other fruit		4	4	5	3	4	4	3	5	3	4	4	5	1	4	4	4	5	2		Pre-bagged	Green		3
1a	13	R_9MpOmI7L4HaGFm9	Yes	I buy almost all the groceries for my household	Female	1991	White/Caucassian, European American		4 year degree		Prefer not to answer	350	Professional, scientific or technical services		3		0		Indiana	Suburban	No	No		Every 2â€“3 months	Have a preference for other fruit		4	4	5	3	4	4	3	5	3	4	4	5	1	4	4	4	5	2		Pre-bagged	Green		3
1a	13	R_9MpOmI7L4HaGFm9	Yes	I buy almost all the groceries for my household	Female	1991	White/Caucassian, European American		4 year degree		Prefer not to answer	350	Professional, scientific or technical services		3		0		Indiana	Suburban	No	No		Every 2â€“3 months	Have a preference for other fruit		4	4	5	3	4	4	3	5	3	4	4	5	1	4	4	4	5	2		Pre-bagged	Green		3
1a	13	R_9MpOmI7L4HaGFm9	Yes	I buy almost all the groceries for my household	Female	1991	White/Caucassian, European American		4 year degree		Prefer not to answer	350	Professional, scientific or technical services		3		0		Indiana	Suburban	No	No		Every 2â€“3 months	Have a preference for other fruit		4	4	5	3	4	4	3	5	3	4	4	5	1	4	4	4	5	2		Pre-bagged	Green		3
1a	13	R_9MpOmI7L4HaGFm9	Yes	I buy almost all the groceries for my household	Female	1991	White/Caucassian, European American		4 year degree		Prefer not to answer	350	Professional, scientific or technical services		3		0		Indiana	Suburban	No	No		Every 2â€“3 months	Have a preference for other fruit		4	4	5	3	4	4	3	5	3	4	4	5	1	4	4	4	5	2		Pre-bagged	Green		3
1a	13	R_9MpOmI7L4HaGFm9	Yes	I buy almost all the groceries for my household	Female	1991	White/Caucassian, European American		4 year degree		Prefer not to answer	350	Professional, scientific or technical services		3		0		Indiana	Suburban	No	No		Every 2â€“3 months	Have a preference for other fruit		4	4	5	3	4	4	3	5	3	4	4	5	1	4	4	4	5	2		Pre-bagged	Green		3
1a	13	R_9MpOmI7L4HaGFm9	Yes	I buy almost all the groceries for my household	Female	1991	White/Caucassian, European American		4 year degree		Prefer not to answer	350	Professional, scientific or technical services		3		0		Indiana	Suburban	No	No		Every 2â€“3 months	Have a preference for other fruit		4	4	5	3	4	4	3	5	3	4	4	5	1	4	4	4	5	2		Pre-bagged	Green		3
1a	13	R_9MpOmI7L4HaGFm9	Yes	I buy almost all the groceries for my household	Female	1991	White/Caucassian, European American		4 year degree		Prefer not to answer	350	Professional, scientific or technical services		3		0		Indiana	Suburban	No	No		Every 2â€“3 months	Have a preference for other fruit		4	4	5	3	4	4	3	5	3	4	4	5	1	4	4	4	5	2		Pre-bagged	Green		3
1a	13	R_9MpOmI7L4HaGFm9	Yes	I buy almost all the groceries for my household	Female	1991	White/Caucassian, European American		4 year degree		Prefer not to answer	350	Professional, scientific or technical services		3		0		Indiana	Suburban	No	No		Every 2â€“3 months	Have a preference for other fruit		4	4	5	3	4	4	3	5	3	4	4	5	1	4	4	4	5	2		Pre-bagged	Green		3
1a	13	R_9MpOmI7L4HaGFm9	Yes	I buy almost all the groceries for my household	Female	1991	White/Caucassian, European American		4 year degree		Prefer not to answer	350	Professional, scientific or technical services		3		0		Indiana	Suburban	No	No		Every 2â€“3 months	Have a preference for other fruit		4	4	5	3	4	4	3	5	3	4	4	5	1	4	4	4	5	2		Pre-bagged	Green		3
1a	13	R_9MpOmI7L4HaGFm9	Yes	I buy almost all the groceries for my household	Female	1991	White/Caucassian, European American		4 year degree		Prefer not to answer	350	Professional, scientific or technical services		3		0		Indiana	Suburban	No	No		Every 2â€“3 months	Have a preference for other fruit		4	4	5	3	4	4	3	5	3	4	4	5	1	4	4	4	5	2		Pre-bagged	Green		3
1a	13	R_9MpOmI7L4HaGFm9	Yes	I buy almost all the groceries for my household	Female	1991	White/Caucassian, European American		4 year degree		Prefer not to answer	350	Professional, scientific or technical services		3		0		Indiana	Suburban	No	No		Every 2â€“3 months	Have a preference for other fruit		4	4	5	3	4	4	3	5	3	4	4	5	1	4	4	4	5	2		Pre-bagged	Green		3
1a	13	R_9MpOmI7L4HaGFm9	Yes	I buy almost all the groceries for my household	Female	1991	White/Caucassian, European American		4 year degree		Prefer not to answer	350	Professional, scientific or technical services		3		0		Indiana	Suburban	No	No		Every 2â€“3 months	Have a preference for other fruit		4	4	5	3	4	4	3	5	3	4	4	5	1	4	4	4	5	2		Pre-bagged	Green		3
1a	13	R_9MpOmI7L4HaGFm9	Yes	I buy almost all the groceries for my household	Female	1991	White/Caucassian, European American		4 year degree		Prefer not to answer	350	Professional, scientific or technical services		3		0		Indiana	Suburban	No	No		Every 2â€“3 months	Have a preference for other fruit		4	4	5	3	4	4	3	5	3	4	4	5	1	4	4	4	5	2		Pre-bagged	Green		3
1a	13	R_9MpOmI7L4HaGFm9	Yes	I buy almost all the groceries for my household	Female	1991	White/Caucassian, European American		4 year degree		Prefer not to answer	350	Professional, scientific or technical services		3		0		Indiana	Suburban	No	No		Every 2â€“3 months	Have a preference for other fruit		4	4	5	3	4	4	3	5	3	4	4	5	1	4	4	4	5	2		Pre-bagged	Green		3
1a	13	R_9MpOmI7L4HaGFm9	Yes	I buy almost all the groceries for my household	Female	1991	White/Caucassian, European American		4 year degree		Prefer not to answer	350	Professional, scientific or technical services		3		0		Indiana	Suburban	No	No		Every 2â€“3 months	Have a preference for other fruit		4	4	5	3	4	4	3	5	3	4	4	5	1	4	4	4	5	2		Pre-bagged	Green		3
1a	13	R_9MpOmI7L4HaGFm9	Yes	I buy almost all the groceries for my household	Female	1991	White/Caucassian, European American		4 year degree		Prefer not to answer	350	Professional, scientific or technical services		3		0		Indiana	Suburban	No	No		Every 2â€“3 months	Have a preference for other fruit		4	4	5	3	4	4	3	5	3	4	4	5	1	4	4	4	5	2		Pre-bagged	Green		3
1a	13	R_9MpOmI7L4HaGFm9	Yes	I buy almost all the groceries for my household	Female	1991	White/Caucassian, European American		4 year degree		Prefer not to answer	350	Professional, scientific or technical services		3		0		Indiana	Suburban	No	No		Every 2â€“3 months	Have a preference for other fruit		4	4	5	3	4	4	3	5	3	4	4	5	1	4	4	4	5	2		Pre-bagged	Green		3
1a	13	R_9MpOmI7L4HaGFm9	Yes	I buy almost all the groceries for my household	Female	1991	White/Caucassian, European American		4 year degree		Prefer not to answer	350	Professional, scientific or technical services		3		0		Indiana	Suburban	No	No		Every 2â€“3 months	Have a preference for other fruit		4	4	5	3	4	4	3	5	3	4	4	5	1	4	4	4	5	2		Pre-bagged	Green		3
1a	13	R_9MpOmI7L4HaGFm9	Yes	I buy almost all the groceries for my household	Female	1991	White/Caucassian, European American		4 year degree		Prefer not to answer	350	Professional, scientific or technical services		3		0		Indiana	Suburban	No	No		Every 2â€“3 months	Have a preference for other fruit		4	4	5	3	4	4	3	5	3	4	4	5	1	4	4	4	5	2		Pre-bagged	Green		3
1a	13	R_9MpOmI7L4HaGFm9	Yes	I buy almost all the groceries for my household	Female	1991	White/Caucassian, European American		4 year degree		Prefer not to answer	350	Professional, scientific or technical services		3		0		Indiana	Suburban	No	No		Every 2â€“3 months	Have a preference for other fruit		4	4	5	3	4	4	3	5	3	4	4	5	1	4	4	4	5	2		Pre-bagged	Green		3
1a	13	R_9MpOmI7L4HaGFm9	Yes	I buy almost all the groceries for my household	Female	1991	White/Caucassian, European American		4 year degree		Prefer not to answer	350	Professional, scientific or technical services		3		0		Indiana	Suburban	No	No		Every 2â€“3 months	Have a preference for other fruit		4	4	5	3	4	4	3	5	3	4	4	5	1	4	4	4	5	2		Pre-bagged	Green		3
1a	13	R_9MpOmI7L4HaGFm9	Yes	I buy almost all the groceries for my household	Female	1991	White/Caucassian, European American		4 year degree		Prefer not to answer	350	Professional, scientific or technical services		3		0		Indiana	Suburban	No	No		Every 2â€“3 months	Have a preference for other fruit		4	4	5	3	4	4	3	5	3	4	4	5	1	4	4	4	5	2		Pre-bagged	Green		3
1a	13	R_9MpOmI7L4HaGFm9	Yes	I buy almost all the groceries for my household	Female	1991	White/Caucassian, European American		4 year degree		Prefer not to answer	350	Professional, scientific or technical services		3		0		Indiana	Suburban	No	No		Every 2â€“3 months	Have a preference for other fruit		4	4	5	3	4	4	3	5	3	4	4	5	1	4	4	4	5	2		Pre-bagged	Green		3
1a	14	R_YXKgJKW1Zq4zwdz	Yes	I buy most of the groceries for my household	Female	1956	White/Caucassian, European American		Postgraduate degree		$150,000â€“$199,999	450	Health care or social assistance		4		1		California	Suburban	No	No		Every 2â€“3 weeks			4	4	5	5	4	2	5	5	5	5	5	5	5	4	3	5	5	4		Pre-bagged	Red		2
1a	14	R_YXKgJKW1Zq4zwdz	Yes	I buy most of the groceries for my household	Female	1956	White/Caucassian, European American		Postgraduate degree		$150,000â€“$199,999	450	Health care or social assistance		4		1		California	Suburban	No	No		Every 2â€“3 weeks			4	4	5	5	4	2	5	5	5	5	5	5	5	4	3	5	5	4		Pre-bagged	Red		2
1a	14	R_YXKgJKW1Zq4zwdz	Yes	I buy most of the groceries for my household	Female	1956	White/Caucassian, European American		Postgraduate degree		$150,000â€“$199,999	450	Health care or social assistance		4		1		California	Suburban	No	No		Every 2â€“3 weeks			4	4	5	5	4	2	5	5	5	5	5	5	5	4	3	5	5	4		Pre-bagged	Red		2
1a	14	R_YXKgJKW1Zq4zwdz	Yes	I buy most of the groceries for my household	Female	1956	White/Caucassian, European American		Postgraduate degree		$150,000â€“$199,999	450	Health care or social assistance		4		1		California	Suburban	No	No		Every 2â€“3 weeks			4	4	5	5	4	2	5	5	5	5	5	5	5	4	3	5	5	4		Pre-bagged	Red		2
1a	14	R_YXKgJKW1Zq4zwdz	Yes	I buy most of the groceries for my household	Female	1956	White/Caucassian, European American		Postgraduate degree		$150,000â€“$199,999	450	Health care or social assistance		4		1		California	Suburban	No	No		Every 2â€“3 weeks			4	4	5	5	4	2	5	5	5	5	5	5	5	4	3	5	5	4		Pre-bagged	Red		2
1a	14	R_YXKgJKW1Zq4zwdz	Yes	I buy most of the groceries for my household	Female	1956	White/Caucassian, European American		Postgraduate degree		$150,000â€“$199,999	450	Health care or social assistance		4		1		California	Suburban	No	No		Every 2â€“3 weeks			4	4	5	5	4	2	5	5	5	5	5	5	5	4	3	5	5	4		Pre-bagged	Red		2
1a	14	R_YXKgJKW1Zq4zwdz	Yes	I buy most of the groceries for my household	Female	1956	White/Caucassian, European American		Postgraduate degree		$150,000â€“$199,999	450	Health care or social assistance		4		1		California	Suburban	No	No		Every 2â€“3 weeks			4	4	5	5	4	2	5	5	5	5	5	5	5	4	3	5	5	4		Pre-bagged	Red		2
1a	14	R_YXKgJKW1Zq4zwdz	Yes	I buy most of the groceries for my household	Female	1956	White/Caucassian, European American		Postgraduate degree		$150,000â€“$199,999	450	Health care or social assistance		4		1		California	Suburban	No	No		Every 2â€“3 weeks			4	4	5	5	4	2	5	5	5	5	5	5	5	4	3	5	5	4		Pre-bagged	Red		2
1a	14	R_YXKgJKW1Zq4zwdz	Yes	I buy most of the groceries for my household	Female	1956	White/Caucassian, European American		Postgraduate degree		$150,000â€“$199,999	450	Health care or social assistance		4		1		California	Suburban	No	No		Every 2â€“3 weeks			4	4	5	5	4	2	5	5	5	5	5	5	5	4	3	5	5	4		Pre-bagged	Red		2
1a	14	R_YXKgJKW1Zq4zwdz	Yes	I buy most of the groceries for my household	Female	1956	White/Caucassian, European American		Postgraduate degree		$150,000â€“$199,999	450	Health care or social assistance		4		1		California	Suburban	No	No		Every 2â€“3 weeks			4	4	5	5	4	2	5	5	5	5	5	5	5	4	3	5	5	4		Pre-bagged	Red		2
1a	14	R_YXKgJKW1Zq4zwdz	Yes	I buy most of the groceries for my household	Female	1956	White/Caucassian, European American		Postgraduate degree		$150,000â€“$199,999	450	Health care or social assistance		4		1		California	Suburban	No	No		Every 2â€“3 weeks			4	4	5	5	4	2	5	5	5	5	5	5	5	4	3	5	5	4		Pre-bagged	Red		2
1a	14	R_YXKgJKW1Zq4zwdz	Yes	I buy most of the groceries for my household	Female	1956	White/Caucassian, European American		Postgraduate degree		$150,000â€“$199,999	450	Health care or social assistance		4		1		California	Suburban	No	No		Every 2â€“3 weeks			4	4	5	5	4	2	5	5	5	5	5	5	5	4	3	5	5	4		Pre-bagged	Red		2
1a	14	R_YXKgJKW1Zq4zwdz	Yes	I buy most of the groceries for my household	Female	1956	White/Caucassian, European American		Postgraduate degree		$150,000â€“$199,999	450	Health care or social assistance		4		1		California	Suburban	No	No		Every 2â€“3 weeks			4	4	5	5	4	2	5	5	5	5	5	5	5	4	3	5	5	4		Pre-bagged	Red		2
1a	14	R_YXKgJKW1Zq4zwdz	Yes	I buy most of the groceries for my household	Female	1956	White/Caucassian, European American		Postgraduate degree		$150,000â€“$199,999	450	Health care or social assistance		4		1		California	Suburban	No	No		Every 2â€“3 weeks			4	4	5	5	4	2	5	5	5	5	5	5	5	4	3	5	5	4		Pre-bagged	Red		2
1a	14	R_YXKgJKW1Zq4zwdz	Yes	I buy most of the groceries for my household	Female	1956	White/Caucassian, European American		Postgraduate degree		$150,000â€“$199,999	450	Health care or social assistance		4		1		California	Suburban	No	No		Every 2â€“3 weeks			4	4	5	5	4	2	5	5	5	5	5	5	5	4	3	5	5	4		Pre-bagged	Red		2
1a	14	R_YXKgJKW1Zq4zwdz	Yes	I buy most of the groceries for my household	Female	1956	White/Caucassian, European American		Postgraduate degree		$150,000â€“$199,999	450	Health care or social assistance		4		1		California	Suburban	No	No		Every 2â€“3 weeks			4	4	5	5	4	2	5	5	5	5	5	5	5	4	3	5	5	4		Pre-bagged	Red		2
1a	14	R_YXKgJKW1Zq4zwdz	Yes	I buy most of the groceries for my household	Female	1956	White/Caucassian, European American		Postgraduate degree		$150,000â€“$199,999	450	Health care or social assistance		4		1		California	Suburban	No	No		Every 2â€“3 weeks			4	4	5	5	4	2	5	5	5	5	5	5	5	4	3	5	5	4		Pre-bagged	Red		2
1a	14	R_YXKgJKW1Zq4zwdz	Yes	I buy most of the groceries for my household	Female	1956	White/Caucassian, European American		Postgraduate degree		$150,000â€“$199,999	450	Health care or social assistance		4		1		California	Suburban	No	No		Every 2â€“3 weeks			4	4	5	5	4	2	5	5	5	5	5	5	5	4	3	5	5	4		Pre-bagged	Red		2
1a	14	R_YXKgJKW1Zq4zwdz	Yes	I buy most of the groceries for my household	Female	1956	White/Caucassian, European American		Postgraduate degree		$150,000â€“$199,999	450	Health care or social assistance		4		1		California	Suburban	No	No		Every 2â€“3 weeks			4	4	5	5	4	2	5	5	5	5	5	5	5	4	3	5	5	4		Pre-bagged	Red		2
1a	14	R_YXKgJKW1Zq4zwdz	Yes	I buy most of the groceries for my household	Female	1956	White/Caucassian, European American		Postgraduate degree		$150,000â€“$199,999	450	Health care or social assistance		4		1		California	Suburban	No	No		Every 2â€“3 weeks			4	4	5	5	4	2	5	5	5	5	5	5	5	4	3	5	5	4		Pre-bagged	Red		2
1a	14	R_YXKgJKW1Zq4zwdz	Yes	I buy most of the groceries for my household	Female	1956	White/Caucassian, European American		Postgraduate degree		$150,000â€“$199,999	450	Health care or social assistance		4		1		California	Suburban	No	No		Every 2â€“3 weeks			4	4	5	5	4	2	5	5	5	5	5	5	5	4	3	5	5	4		Pre-bagged	Red		2
1a	14	R_YXKgJKW1Zq4zwdz	Yes	I buy most of the groceries for my household	Female	1956	White/Caucassian, European American		Postgraduate degree		$150,000â€“$199,999	450	Health care or social assistance		4		1		California	Suburban	No	No		Every 2â€“3 weeks			4	4	5	5	4	2	5	5	5	5	5	5	5	4	3	5	5	4		Pre-bagged	Red		2
1a	14	R_YXKgJKW1Zq4zwdz	Yes	I buy most of the groceries for my household	Female	1956	White/Caucassian, European American		Postgraduate degree		$150,000â€“$199,999	450	Health care or social assistance		4		1		California	Suburban	No	No		Every 2â€“3 weeks			4	4	5	5	4	2	5	5	5	5	5	5	5	4	3	5	5	4		Pre-bagged	Red		2
1a	14	R_YXKgJKW1Zq4zwdz	Yes	I buy most of the groceries for my household	Female	1956	White/Caucassian, European American		Postgraduate degree		$150,000â€“$199,999	450	Health care or social assistance		4		1		California	Suburban	No	No		Every 2â€“3 weeks			4	4	5	5	4	2	5	5	5	5	5	5	5	4	3	5	5	4		Pre-bagged	Red		2
1a	15	R_2OTQlbwOKOBCMwl	Yes	I buy almost all the groceries for my household	Male	1979	White/Caucassian, European American		4 year degree		$50,000â€“$74,999	500	Transportation or warehousing		2		1		Oregon	Suburban	No	No		Every 2â€“3 weeks			4	4	5	3	4	3	5	5	5	5	5	5	2	2	3	3	3	1		Pre-bagged	Red		1
1a	15	R_2OTQlbwOKOBCMwl	Yes	I buy almost all the groceries for my household	Male	1979	White/Caucassian, European American		4 year degree		$50,000â€“$74,999	500	Transportation or warehousing		2		1		Oregon	Suburban	No	No		Every 2â€“3 weeks			4	4	5	3	4	3	5	5	5	5	5	5	2	2	3	3	3	1		Pre-bagged	Red		1
1a	15	R_2OTQlbwOKOBCMwl	Yes	I buy almost all the groceries for my household	Male	1979	White/Caucassian, European American		4 year degree		$50,000â€“$74,999	500	Transportation or warehousing		2		1		Oregon	Suburban	No	No		Every 2â€“3 weeks			4	4	5	3	4	3	5	5	5	5	5	5	2	2	3	3	3	1		Pre-bagged	Red		1
1a	15	R_2OTQlbwOKOBCMwl	Yes	I buy almost all the groceries for my household	Male	1979	White/Caucassian, European American		4 year degree		$50,000â€“$74,999	500	Transportation or warehousing		2		1		Oregon	Suburban	No	No		Every 2â€“3 weeks			4	4	5	3	4	3	5	5	5	5	5	5	2	2	3	3	3	1		Pre-bagged	Red		1
1a	15	R_2OTQlbwOKOBCMwl	Yes	I buy almost all the groceries for my household	Male	1979	White/Caucassian, European American		4 year degree		$50,000â€“$74,999	500	Transportation or warehousing		2		1		Oregon	Suburban	No	No		Every 2â€“3 weeks			4	4	5	3	4	3	5	5	5	5	5	5	2	2	3	3	3	1		Pre-bagged	Red		1
1a	15	R_2OTQlbwOKOBCMwl	Yes	I buy almost all the groceries for my household	Male	1979	White/Caucassian, European American		4 year degree		$50,000â€“$74,999	500	Transportation or warehousing		2		1		Oregon	Suburban	No	No		Every 2â€“3 weeks			4	4	5	3	4	3	5	5	5	5	5	5	2	2	3	3	3	1		Pre-bagged	Red		1
1a	15	R_2OTQlbwOKOBCMwl	Yes	I buy almost all the groceries for my household	Male	1979	White/Caucassian, European American		4 year degree		$50,000â€“$74,999	500	Transportation or warehousing		2		1		Oregon	Suburban	No	No		Every 2â€“3 weeks			4	4	5	3	4	3	5	5	5	5	5	5	2	2	3	3	3	1		Pre-bagged	Red		1
1a	15	R_2OTQlbwOKOBCMwl	Yes	I buy almost all the groceries for my household	Male	1979	White/Caucassian, European American		4 year degree		$50,000â€“$74,999	500	Transportation or warehousing		2		1		Oregon	Suburban	No	No		Every 2â€“3 weeks			4	4	5	3	4	3	5	5	5	5	5	5	2	2	3	3	3	1		Pre-bagged	Red		1
1a	15	R_2OTQlbwOKOBCMwl	Yes	I buy almost all the groceries for my household	Male	1979	White/Caucassian, European American		4 year degree		$50,000â€“$74,999	500	Transportation or warehousing		2		1		Oregon	Suburban	No	No		Every 2â€“3 weeks			4	4	5	3	4	3	5	5	5	5	5	5	2	2	3	3	3	1		Pre-bagged	Red		1
1a	15	R_2OTQlbwOKOBCMwl	Yes	I buy almost all the groceries for my household	Male	1979	White/Caucassian, European American		4 year degree		$50,000â€“$74,999	500	Transportation or warehousing		2		1		Oregon	Suburban	No	No		Every 2â€“3 weeks			4	4	5	3	4	3	5	5	5	5	5	5	2	2	3	3	3	1		Pre-bagged	Red		1
1a	15	R_2OTQlbwOKOBCMwl	Yes	I buy almost all the groceries for my household	Male	1979	White/Caucassian, European American		4 year degree		$50,000â€“$74,999	500	Transportation or warehousing		2		1		Oregon	Suburban	No	No		Every 2â€“3 weeks			4	4	5	3	4	3	5	5	5	5	5	5	2	2	3	3	3	1		Pre-bagged	Red		1
1a	15	R_2OTQlbwOKOBCMwl	Yes	I buy almost all the groceries for my household	Male	1979	White/Caucassian, European American		4 year degree		$50,000â€“$74,999	500	Transportation or warehousing		2		1		Oregon	Suburban	No	No		Every 2â€“3 weeks			4	4	5	3	4	3	5	5	5	5	5	5	2	2	3	3	3	1		Pre-bagged	Red		1
1a	15	R_2OTQlbwOKOBCMwl	Yes	I buy almost all the groceries for my household	Male	1979	White/Caucassian, European American		4 year degree		$50,000â€“$74,999	500	Transportation or warehousing		2		1		Oregon	Suburban	No	No		Every 2â€“3 weeks			4	4	5	3	4	3	5	5	5	5	5	5	2	2	3	3	3	1		Pre-bagged	Red		1
1a	15	R_2OTQlbwOKOBCMwl	Yes	I buy almost all the groceries for my household	Male	1979	White/Caucassian, European American		4 year degree		$50,000â€“$74,999	500	Transportation or warehousing		2		1		Oregon	Suburban	No	No		Every 2â€“3 weeks			4	4	5	3	4	3	5	5	5	5	5	5	2	2	3	3	3	1		Pre-bagged	Red		1
1a	15	R_2OTQlbwOKOBCMwl	Yes	I buy almost all the groceries for my household	Male	1979	White/Caucassian, European American		4 year degree		$50,000â€“$74,999	500	Transportation or warehousing		2		1		Oregon	Suburban	No	No		Every 2â€“3 weeks			4	4	5	3	4	3	5	5	5	5	5	5	2	2	3	3	3	1		Pre-bagged	Red		1
1a	15	R_2OTQlbwOKOBCMwl	Yes	I buy almost all the groceries for my household	Male	1979	White/Caucassian, European American		4 year degree		$50,000â€“$74,999	500	Transportation or warehousing		2		1		Oregon	Suburban	No	No		Every 2â€“3 weeks			4	4	5	3	4	3	5	5	5	5	5	5	2	2	3	3	3	1		Pre-bagged	Red		1
1a	15	R_2OTQlbwOKOBCMwl	Yes	I buy almost all the groceries for my household	Male	1979	White/Caucassian, European American		4 year degree		$50,000â€“$74,999	500	Transportation or warehousing		2		1		Oregon	Suburban	No	No		Every 2â€“3 weeks			4	4	5	3	4	3	5	5	5	5	5	5	2	2	3	3	3	1		Pre-bagged	Red		1
1a	15	R_2OTQlbwOKOBCMwl	Yes	I buy almost all the groceries for my household	Male	1979	White/Caucassian, European American		4 year degree		$50,000â€“$74,999	500	Transportation or warehousing		2		1		Oregon	Suburban	No	No		Every 2â€“3 weeks			4	4	5	3	4	3	5	5	5	5	5	5	2	2	3	3	3	1		Pre-bagged	Red		1
1a	15	R_2OTQlbwOKOBCMwl	Yes	I buy almost all the groceries for my household	Male	1979	White/Caucassian, European American		4 year degree		$50,000â€“$74,999	500	Transportation or warehousing		2		1		Oregon	Suburban	No	No		Every 2â€“3 weeks			4	4	5	3	4	3	5	5	5	5	5	5	2	2	3	3	3	1		Pre-bagged	Red		1
1a	15	R_2OTQlbwOKOBCMwl	Yes	I buy almost all the groceries for my household	Male	1979	White/Caucassian, European American		4 year degree		$50,000â€“$74,999	500	Transportation or warehousing		2		1		Oregon	Suburban	No	No		Every 2â€“3 weeks			4	4	5	3	4	3	5	5	5	5	5	5	2	2	3	3	3	1		Pre-bagged	Red		1
1a	15	R_2OTQlbwOKOBCMwl	Yes	I buy almost all the groceries for my household	Male	1979	White/Caucassian, European American		4 year degree		$50,000â€“$74,999	500	Transportation or warehousing		2		1		Oregon	Suburban	No	No		Every 2â€“3 weeks			4	4	5	3	4	3	5	5	5	5	5	5	2	2	3	3	3	1		Pre-bagged	Red		1
1a	15	R_2OTQlbwOKOBCMwl	Yes	I buy almost all the groceries for my household	Male	1979	White/Caucassian, European American		4 year degree		$50,000â€“$74,999	500	Transportation or warehousing		2		1		Oregon	Suburban	No	No		Every 2â€“3 weeks			4	4	5	3	4	3	5	5	5	5	5	5	2	2	3	3	3	1		Pre-bagged	Red		1
1a	15	R_2OTQlbwOKOBCMwl	Yes	I buy almost all the groceries for my household	Male	1979	White/Caucassian, European American		4 year degree		$50,000â€“$74,999	500	Transportation or warehousing		2		1		Oregon	Suburban	No	No		Every 2â€“3 weeks			4	4	5	3	4	3	5	5	5	5	5	5	2	2	3	3	3	1		Pre-bagged	Red		1
1a	15	R_2OTQlbwOKOBCMwl	Yes	I buy almost all the groceries for my household	Male	1979	White/Caucassian, European American		4 year degree		$50,000â€“$74,999	500	Transportation or warehousing		2		1		Oregon	Suburban	No	No		Every 2â€“3 weeks			4	4	5	3	4	3	5	5	5	5	5	5	2	2	3	3	3	1		Pre-bagged	Red		1
1a	16	R_2vlhHJZCJsLCgsP	Yes	I buy most of the groceries for my household	Male	1980	Asian, Asian American		4 year degree		$50,000â€“$74,999	400	Wholesale trade		4		2		California	Suburban	No	No		1â€“2 times per week			5	3	5	4	2	3	5	5	5	5	5	5	3	4	2	5	4	2		Pre-bagged	Green		3
1a	16	R_2vlhHJZCJsLCgsP	Yes	I buy most of the groceries for my household	Male	1980	Asian, Asian American		4 year degree		$50,000â€“$74,999	400	Wholesale trade		4		2		California	Suburban	No	No		1â€“2 times per week			5	3	5	4	2	3	5	5	5	5	5	5	3	4	2	5	4	2		Pre-bagged	Green		3
1a	16	R_2vlhHJZCJsLCgsP	Yes	I buy most of the groceries for my household	Male	1980	Asian, Asian American		4 year degree		$50,000â€“$74,999	400	Wholesale trade		4		2		California	Suburban	No	No		1â€“2 times per week			5	3	5	4	2	3	5	5	5	5	5	5	3	4	2	5	4	2		Pre-bagged	Green		3
1a	16	R_2vlhHJZCJsLCgsP	Yes	I buy most of the groceries for my household	Male	1980	Asian, Asian American		4 year degree		$50,000â€“$74,999	400	Wholesale trade		4		2		California	Suburban	No	No		1â€“2 times per week			5	3	5	4	2	3	5	5	5	5	5	5	3	4	2	5	4	2		Pre-bagged	Green		3
1a	16	R_2vlhHJZCJsLCgsP	Yes	I buy most of the groceries for my household	Male	1980	Asian, Asian American		4 year degree		$50,000â€“$74,999	400	Wholesale trade		4		2		California	Suburban	No	No		1â€“2 times per week			5	3	5	4	2	3	5	5	5	5	5	5	3	4	2	5	4	2		Pre-bagged	Green		3
1a	16	R_2vlhHJZCJsLCgsP	Yes	I buy most of the groceries for my household	Male	1980	Asian, Asian American		4 year degree		$50,000â€“$74,999	400	Wholesale trade		4		2		California	Suburban	No	No		1â€“2 times per week			5	3	5	4	2	3	5	5	5	5	5	5	3	4	2	5	4	2		Pre-bagged	Green		3
1a	16	R_2vlhHJZCJsLCgsP	Yes	I buy most of the groceries for my household	Male	1980	Asian, Asian American		4 year degree		$50,000â€“$74,999	400	Wholesale trade		4		2		California	Suburban	No	No		1â€“2 times per week			5	3	5	4	2	3	5	5	5	5	5	5	3	4	2	5	4	2		Pre-bagged	Green		3
1a	16	R_2vlhHJZCJsLCgsP	Yes	I buy most of the groceries for my household	Male	1980	Asian, Asian American		4 year degree		$50,000â€“$74,999	400	Wholesale trade		4		2		California	Suburban	No	No		1â€“2 times per week			5	3	5	4	2	3	5	5	5	5	5	5	3	4	2	5	4	2		Pre-bagged	Green		3
1a	16	R_2vlhHJZCJsLCgsP	Yes	I buy most of the groceries for my household	Male	1980	Asian, Asian American		4 year degree		$50,000â€“$74,999	400	Wholesale trade		4		2		California	Suburban	No	No		1â€“2 times per week			5	3	5	4	2	3	5	5	5	5	5	5	3	4	2	5	4	2		Pre-bagged	Green		3
1a	16	R_2vlhHJZCJsLCgsP	Yes	I buy most of the groceries for my household	Male	1980	Asian, Asian American		4 year degree		$50,000â€“$74,999	400	Wholesale trade		4		2		California	Suburban	No	No		1â€“2 times per week			5	3	5	4	2	3	5	5	5	5	5	5	3	4	2	5	4	2		Pre-bagged	Green		3
1a	16	R_2vlhHJZCJsLCgsP	Yes	I buy most of the groceries for my household	Male	1980	Asian, Asian American		4 year degree		$50,000â€“$74,999	400	Wholesale trade		4		2		California	Suburban	No	No		1â€“2 times per week			5	3	5	4	2	3	5	5	5	5	5	5	3	4	2	5	4	2		Pre-bagged	Green		3
1a	16	R_2vlhHJZCJsLCgsP	Yes	I buy most of the groceries for my household	Male	1980	Asian, Asian American		4 year degree		$50,000â€“$74,999	400	Wholesale trade		4		2		California	Suburban	No	No		1â€“2 times per week			5	3	5	4	2	3	5	5	5	5	5	5	3	4	2	5	4	2		Pre-bagged	Green		3
1a	16	R_2vlhHJZCJsLCgsP	Yes	I buy most of the groceries for my household	Male	1980	Asian, Asian American		4 year degree		$50,000â€“$74,999	400	Wholesale trade		4		2		California	Suburban	No	No		1â€“2 times per week			5	3	5	4	2	3	5	5	5	5	5	5	3	4	2	5	4	2		Pre-bagged	Green		3
1a	16	R_2vlhHJZCJsLCgsP	Yes	I buy most of the groceries for my household	Male	1980	Asian, Asian American		4 year degree		$50,000â€“$74,999	400	Wholesale trade		4		2		California	Suburban	No	No		1â€“2 times per week			5	3	5	4	2	3	5	5	5	5	5	5	3	4	2	5	4	2		Pre-bagged	Green		3
1a	16	R_2vlhHJZCJsLCgsP	Yes	I buy most of the groceries for my household	Male	1980	Asian, Asian American		4 year degree		$50,000â€“$74,999	400	Wholesale trade		4		2		California	Suburban	No	No		1â€“2 times per week			5	3	5	4	2	3	5	5	5	5	5	5	3	4	2	5	4	2		Pre-bagged	Green		3
1a	16	R_2vlhHJZCJsLCgsP	Yes	I buy most of the groceries for my household	Male	1980	Asian, Asian American		4 year degree		$50,000â€“$74,999	400	Wholesale trade		4		2		California	Suburban	No	No		1â€“2 times per week			5	3	5	4	2	3	5	5	5	5	5	5	3	4	2	5	4	2		Pre-bagged	Green		3
1a	16	R_2vlhHJZCJsLCgsP	Yes	I buy most of the groceries for my household	Male	1980	Asian, Asian American		4 year degree		$50,000â€“$74,999	400	Wholesale trade		4		2		California	Suburban	No	No		1â€“2 times per week			5	3	5	4	2	3	5	5	5	5	5	5	3	4	2	5	4	2		Pre-bagged	Green		3
1a	16	R_2vlhHJZCJsLCgsP	Yes	I buy most of the groceries for my household	Male	1980	Asian, Asian American		4 year degree		$50,000â€“$74,999	400	Wholesale trade		4		2		California	Suburban	No	No		1â€“2 times per week			5	3	5	4	2	3	5	5	5	5	5	5	3	4	2	5	4	2		Pre-bagged	Green		3
1a	16	R_2vlhHJZCJsLCgsP	Yes	I buy most of the groceries for my household	Male	1980	Asian, Asian American		4 year degree		$50,000â€“$74,999	400	Wholesale trade		4		2		California	Suburban	No	No		1â€“2 times per week			5	3	5	4	2	3	5	5	5	5	5	5	3	4	2	5	4	2		Pre-bagged	Green		3
1a	16	R_2vlhHJZCJsLCgsP	Yes	I buy most of the groceries for my household	Male	1980	Asian, Asian American		4 year degree		$50,000â€“$74,999	400	Wholesale trade		4		2		California	Suburban	No	No		1â€“2 times per week			5	3	5	4	2	3	5	5	5	5	5	5	3	4	2	5	4	2		Pre-bagged	Green		3
1a	16	R_2vlhHJZCJsLCgsP	Yes	I buy most of the groceries for my household	Male	1980	Asian, Asian American		4 year degree		$50,000â€“$74,999	400	Wholesale trade		4		2		California	Suburban	No	No		1â€“2 times per week			5	3	5	4	2	3	5	5	5	5	5	5	3	4	2	5	4	2		Pre-bagged	Green		3
1a	16	R_2vlhHJZCJsLCgsP	Yes	I buy most of the groceries for my household	Male	1980	Asian, Asian American		4 year degree		$50,000â€“$74,999	400	Wholesale trade		4		2		California	Suburban	No	No		1â€“2 times per week			5	3	5	4	2	3	5	5	5	5	5	5	3	4	2	5	4	2		Pre-bagged	Green		3
1a	16	R_2vlhHJZCJsLCgsP	Yes	I buy most of the groceries for my household	Male	1980	Asian, Asian American		4 year degree		$50,000â€“$74,999	400	Wholesale trade		4		2		California	Suburban	No	No		1â€“2 times per week			5	3	5	4	2	3	5	5	5	5	5	5	3	4	2	5	4	2		Pre-bagged	Green		3
1a	16	R_2vlhHJZCJsLCgsP	Yes	I buy most of the groceries for my household	Male	1980	Asian, Asian American		4 year degree		$50,000â€“$74,999	400	Wholesale trade		4		2		California	Suburban	No	No		1â€“2 times per week			5	3	5	4	2	3	5	5	5	5	5	5	3	4	2	5	4	2		Pre-bagged	Green		3
1a	17	R_10uzSKI9YRqRepx	Yes	I buy almost all the groceries for my household	Female	1968	White/Caucassian, European American		2 year degree		$50,000â€“$74,999	450	Health care or social assistance		3		2		Pennsylvania	Suburban	No	No		1â€“2 times per week			4	5	5	5	5	5	5	5	5	5	5	5	4	4	4	4	5	2		Pre-bagged	Green		2
1a	17	R_10uzSKI9YRqRepx	Yes	I buy almost all the groceries for my household	Female	1968	White/Caucassian, European American		2 year degree		$50,000â€“$74,999	450	Health care or social assistance		3		2		Pennsylvania	Suburban	No	No		1â€“2 times per week			4	5	5	5	5	5	5	5	5	5	5	5	4	4	4	4	5	2		Pre-bagged	Green		2
1a	17	R_10uzSKI9YRqRepx	Yes	I buy almost all the groceries for my household	Female	1968	White/Caucassian, European American		2 year degree		$50,000â€“$74,999	450	Health care or social assistance		3		2		Pennsylvania	Suburban	No	No		1â€“2 times per week			4	5	5	5	5	5	5	5	5	5	5	5	4	4	4	4	5	2		Pre-bagged	Green		2
1a	17	R_10uzSKI9YRqRepx	Yes	I buy almost all the groceries for my household	Female	1968	White/Caucassian, European American		2 year degree		$50,000â€“$74,999	450	Health care or social assistance		3		2		Pennsylvania	Suburban	No	No		1â€“2 times per week			4	5	5	5	5	5	5	5	5	5	5	5	4	4	4	4	5	2		Pre-bagged	Green		2
1a	17	R_10uzSKI9YRqRepx	Yes	I buy almost all the groceries for my household	Female	1968	White/Caucassian, European American		2 year degree		$50,000â€“$74,999	450	Health care or social assistance		3		2		Pennsylvania	Suburban	No	No		1â€“2 times per week			4	5	5	5	5	5	5	5	5	5	5	5	4	4	4	4	5	2		Pre-bagged	Green		2
1a	17	R_10uzSKI9YRqRepx	Yes	I buy almost all the groceries for my household	Female	1968	White/Caucassian, European American		2 year degree		$50,000â€“$74,999	450	Health care or social assistance		3		2		Pennsylvania	Suburban	No	No		1â€“2 times per week			4	5	5	5	5	5	5	5	5	5	5	5	4	4	4	4	5	2		Pre-bagged	Green		2
1a	17	R_10uzSKI9YRqRepx	Yes	I buy almost all the groceries for my household	Female	1968	White/Caucassian, European American		2 year degree		$50,000â€“$74,999	450	Health care or social assistance		3		2		Pennsylvania	Suburban	No	No		1â€“2 times per week			4	5	5	5	5	5	5	5	5	5	5	5	4	4	4	4	5	2		Pre-bagged	Green		2
1a	17	R_10uzSKI9YRqRepx	Yes	I buy almost all the groceries for my household	Female	1968	White/Caucassian, European American		2 year degree		$50,000â€“$74,999	450	Health care or social assistance		3		2		Pennsylvania	Suburban	No	No		1â€“2 times per week			4	5	5	5	5	5	5	5	5	5	5	5	4	4	4	4	5	2		Pre-bagged	Green		2
1a	17	R_10uzSKI9YRqRepx	Yes	I buy almost all the groceries for my household	Female	1968	White/Caucassian, European American		2 year degree		$50,000â€“$74,999	450	Health care or social assistance		3		2		Pennsylvania	Suburban	No	No		1â€“2 times per week			4	5	5	5	5	5	5	5	5	5	5	5	4	4	4	4	5	2		Pre-bagged	Green		2
1a	17	R_10uzSKI9YRqRepx	Yes	I buy almost all the groceries for my household	Female	1968	White/Caucassian, European American		2 year degree		$50,000â€“$74,999	450	Health care or social assistance		3		2		Pennsylvania	Suburban	No	No		1â€“2 times per week			4	5	5	5	5	5	5	5	5	5	5	5	4	4	4	4	5	2		Pre-bagged	Green		2
1a	17	R_10uzSKI9YRqRepx	Yes	I buy almost all the groceries for my household	Female	1968	White/Caucassian, European American		2 year degree		$50,000â€“$74,999	450	Health care or social assistance		3		2		Pennsylvania	Suburban	No	No		1â€“2 times per week			4	5	5	5	5	5	5	5	5	5	5	5	4	4	4	4	5	2		Pre-bagged	Green		2
1a	17	R_10uzSKI9YRqRepx	Yes	I buy almost all the groceries for my household	Female	1968	White/Caucassian, European American		2 year degree		$50,000â€“$74,999	450	Health care or social assistance		3		2		Pennsylvania	Suburban	No	No		1â€“2 times per week			4	5	5	5	5	5	5	5	5	5	5	5	4	4	4	4	5	2		Pre-bagged	Green		2
1a	17	R_10uzSKI9YRqRepx	Yes	I buy almost all the groceries for my household	Female	1968	White/Caucassian, European American		2 year degree		$50,000â€“$74,999	450	Health care or social assistance		3		2		Pennsylvania	Suburban	No	No		1â€“2 times per week			4	5	5	5	5	5	5	5	5	5	5	5	4	4	4	4	5	2		Pre-bagged	Green		2
1a	17	R_10uzSKI9YRqRepx	Yes	I buy almost all the groceries for my household	Female	1968	White/Caucassian, European American		2 year degree		$50,000â€“$74,999	450	Health care or social assistance		3		2		Pennsylvania	Suburban	No	No		1â€“2 times per week			4	5	5	5	5	5	5	5	5	5	5	5	4	4	4	4	5	2		Pre-bagged	Green		2
1a	17	R_10uzSKI9YRqRepx	Yes	I buy almost all the groceries for my household	Female	1968	White/Caucassian, European American		2 year degree		$50,000â€“$74,999	450	Health care or social assistance		3		2		Pennsylvania	Suburban	No	No		1â€“2 times per week			4	5	5	5	5	5	5	5	5	5	5	5	4	4	4	4	5	2		Pre-bagged	Green		2
1a	17	R_10uzSKI9YRqRepx	Yes	I buy almost all the groceries for my household	Female	1968	White/Caucassian, European American		2 year degree		$50,000â€“$74,999	450	Health care or social assistance		3		2		Pennsylvania	Suburban	No	No		1â€“2 times per week			4	5	5	5	5	5	5	5	5	5	5	5	4	4	4	4	5	2		Pre-bagged	Green		2
1a	17	R_10uzSKI9YRqRepx	Yes	I buy almost all the groceries for my household	Female	1968	White/Caucassian, European American		2 year degree		$50,000â€“$74,999	450	Health care or social assistance		3		2		Pennsylvania	Suburban	No	No		1â€“2 times per week			4	5	5	5	5	5	5	5	5	5	5	5	4	4	4	4	5	2		Pre-bagged	Green		2
1a	17	R_10uzSKI9YRqRepx	Yes	I buy almost all the groceries for my household	Female	1968	White/Caucassian, European American		2 year degree		$50,000â€“$74,999	450	Health care or social assistance		3		2		Pennsylvania	Suburban	No	No		1â€“2 times per week			4	5	5	5	5	5	5	5	5	5	5	5	4	4	4	4	5	2		Pre-bagged	Green		2
1a	17	R_10uzSKI9YRqRepx	Yes	I buy almost all the groceries for my household	Female	1968	White/Caucassian, European American		2 year degree		$50,000â€“$74,999	450	Health care or social assistance		3		2		Pennsylvania	Suburban	No	No		1â€“2 times per week			4	5	5	5	5	5	5	5	5	5	5	5	4	4	4	4	5	2		Pre-bagged	Green		2
1a	17	R_10uzSKI9YRqRepx	Yes	I buy almost all the groceries for my household	Female	1968	White/Caucassian, European American		2 year degree		$50,000â€“$74,999	450	Health care or social assistance		3		2		Pennsylvania	Suburban	No	No		1â€“2 times per week			4	5	5	5	5	5	5	5	5	5	5	5	4	4	4	4	5	2		Pre-bagged	Green		2
1a	17	R_10uzSKI9YRqRepx	Yes	I buy almost all the groceries for my household	Female	1968	White/Caucassian, European American		2 year degree		$50,000â€“$74,999	450	Health care or social assistance		3		2		Pennsylvania	Suburban	No	No		1â€“2 times per week			4	5	5	5	5	5	5	5	5	5	5	5	4	4	4	4	5	2		Pre-bagged	Green		2
1a	17	R_10uzSKI9YRqRepx	Yes	I buy almost all the groceries for my household	Female	1968	White/Caucassian, European American		2 year degree		$50,000â€“$74,999	450	Health care or social assistance		3		2		Pennsylvania	Suburban	No	No		1â€“2 times per week			4	5	5	5	5	5	5	5	5	5	5	5	4	4	4	4	5	2		Pre-bagged	Green		2
1a	17	R_10uzSKI9YRqRepx	Yes	I buy almost all the groceries for my household	Female	1968	White/Caucassian, European American		2 year degree		$50,000â€“$74,999	450	Health care or social assistance		3		2		Pennsylvania	Suburban	No	No		1â€“2 times per week			4	5	5	5	5	5	5	5	5	5	5	5	4	4	4	4	5	2		Pre-bagged	Green		2
1a	17	R_10uzSKI9YRqRepx	Yes	I buy almost all the groceries for my household	Female	1968	White/Caucassian, European American		2 year degree		$50,000â€“$74,999	450	Health care or social assistance		3		2		Pennsylvania	Suburban	No	No		1â€“2 times per week			4	5	5	5	5	5	5	5	5	5	5	5	4	4	4	4	5	2		Pre-bagged	Green		2
1a	18	R_2qguGYZCPanc0pK	Yes	I buy almost all the groceries for my household	Male	1963	White/Caucassian, European American		High school graduate		$100,000â€“$149,999	450	Transportation or warehousing		2		0		New York	Suburban	No	No		Every 2â€“3 weeks			4	5	5	5	4	4	5	5	5	5	5	5	3	4	3	4	3	3		Pre-bagged	Green		2
1a	18	R_2qguGYZCPanc0pK	Yes	I buy almost all the groceries for my household	Male	1963	White/Caucassian, European American		High school graduate		$100,000â€“$149,999	450	Transportation or warehousing		2		0		New York	Suburban	No	No		Every 2â€“3 weeks			4	5	5	5	4	4	5	5	5	5	5	5	3	4	3	4	3	3		Pre-bagged	Green		2
1a	18	R_2qguGYZCPanc0pK	Yes	I buy almost all the groceries for my household	Male	1963	White/Caucassian, European American		High school graduate		$100,000â€“$149,999	450	Transportation or warehousing		2		0		New York	Suburban	No	No		Every 2â€“3 weeks			4	5	5	5	4	4	5	5	5	5	5	5	3	4	3	4	3	3		Pre-bagged	Green		2
1a	18	R_2qguGYZCPanc0pK	Yes	I buy almost all the groceries for my household	Male	1963	White/Caucassian, European American		High school graduate		$100,000â€“$149,999	450	Transportation or warehousing		2		0		New York	Suburban	No	No		Every 2â€“3 weeks			4	5	5	5	4	4	5	5	5	5	5	5	3	4	3	4	3	3		Pre-bagged	Green		2
1a	18	R_2qguGYZCPanc0pK	Yes	I buy almost all the groceries for my household	Male	1963	White/Caucassian, European American		High school graduate		$100,000â€“$149,999	450	Transportation or warehousing		2		0		New York	Suburban	No	No		Every 2â€“3 weeks			4	5	5	5	4	4	5	5	5	5	5	5	3	4	3	4	3	3		Pre-bagged	Green		2
1a	18	R_2qguGYZCPanc0pK	Yes	I buy almost all the groceries for my household	Male	1963	White/Caucassian, European American		High school graduate		$100,000â€“$149,999	450	Transportation or warehousing		2		0		New York	Suburban	No	No		Every 2â€“3 weeks			4	5	5	5	4	4	5	5	5	5	5	5	3	4	3	4	3	3		Pre-bagged	Green		2
1a	18	R_2qguGYZCPanc0pK	Yes	I buy almost all the groceries for my household	Male	1963	White/Caucassian, European American		High school graduate		$100,000â€“$149,999	450	Transportation or warehousing		2		0		New York	Suburban	No	No		Every 2â€“3 weeks			4	5	5	5	4	4	5	5	5	5	5	5	3	4	3	4	3	3		Pre-bagged	Green		2
1a	18	R_2qguGYZCPanc0pK	Yes	I buy almost all the groceries for my household	Male	1963	White/Caucassian, European American		High school graduate		$100,000â€“$149,999	450	Transportation or warehousing		2		0		New York	Suburban	No	No		Every 2â€“3 weeks			4	5	5	5	4	4	5	5	5	5	5	5	3	4	3	4	3	3		Pre-bagged	Green		2
1a	18	R_2qguGYZCPanc0pK	Yes	I buy almost all the groceries for my household	Male	1963	White/Caucassian, European American		High school graduate		$100,000â€“$149,999	450	Transportation or warehousing		2		0		New York	Suburban	No	No		Every 2â€“3 weeks			4	5	5	5	4	4	5	5	5	5	5	5	3	4	3	4	3	3		Pre-bagged	Green		2
1a	18	R_2qguGYZCPanc0pK	Yes	I buy almost all the groceries for my household	Male	1963	White/Caucassian, European American		High school graduate		$100,000â€“$149,999	450	Transportation or warehousing		2		0		New York	Suburban	No	No		Every 2â€“3 weeks			4	5	5	5	4	4	5	5	5	5	5	5	3	4	3	4	3	3		Pre-bagged	Green		2
1a	18	R_2qguGYZCPanc0pK	Yes	I buy almost all the groceries for my household	Male	1963	White/Caucassian, European American		High school graduate		$100,000â€“$149,999	450	Transportation or warehousing		2		0		New York	Suburban	No	No		Every 2â€“3 weeks			4	5	5	5	4	4	5	5	5	5	5	5	3	4	3	4	3	3		Pre-bagged	Green		2
1a	18	R_2qguGYZCPanc0pK	Yes	I buy almost all the groceries for my household	Male	1963	White/Caucassian, European American		High school graduate		$100,000â€“$149,999	450	Transportation or warehousing		2		0		New York	Suburban	No	No		Every 2â€“3 weeks			4	5	5	5	4	4	5	5	5	5	5	5	3	4	3	4	3	3		Pre-bagged	Green		2
1a	18	R_2qguGYZCPanc0pK	Yes	I buy almost all the groceries for my household	Male	1963	White/Caucassian, European American		High school graduate		$100,000â€“$149,999	450	Transportation or warehousing		2		0		New York	Suburban	No	No		Every 2â€“3 weeks			4	5	5	5	4	4	5	5	5	5	5	5	3	4	3	4	3	3		Pre-bagged	Green		2
1a	18	R_2qguGYZCPanc0pK	Yes	I buy almost all the groceries for my household	Male	1963	White/Caucassian, European American		High school graduate		$100,000â€“$149,999	450	Transportation or warehousing		2		0		New York	Suburban	No	No		Every 2â€“3 weeks			4	5	5	5	4	4	5	5	5	5	5	5	3	4	3	4	3	3		Pre-bagged	Green		2
1a	18	R_2qguGYZCPanc0pK	Yes	I buy almost all the groceries for my household	Male	1963	White/Caucassian, European American		High school graduate		$100,000â€“$149,999	450	Transportation or warehousing		2		0		New York	Suburban	No	No		Every 2â€“3 weeks			4	5	5	5	4	4	5	5	5	5	5	5	3	4	3	4	3	3		Pre-bagged	Green		2
1a	18	R_2qguGYZCPanc0pK	Yes	I buy almost all the groceries for my household	Male	1963	White/Caucassian, European American		High school graduate		$100,000â€“$149,999	450	Transportation or warehousing		2		0		New York	Suburban	No	No		Every 2â€“3 weeks			4	5	5	5	4	4	5	5	5	5	5	5	3	4	3	4	3	3		Pre-bagged	Green		2
1a	18	R_2qguGYZCPanc0pK	Yes	I buy almost all the groceries for my household	Male	1963	White/Caucassian, European American		High school graduate		$100,000â€“$149,999	450	Transportation or warehousing		2		0		New York	Suburban	No	No		Every 2â€“3 weeks			4	5	5	5	4	4	5	5	5	5	5	5	3	4	3	4	3	3		Pre-bagged	Green		2
1a	18	R_2qguGYZCPanc0pK	Yes	I buy almost all the groceries for my household	Male	1963	White/Caucassian, European American		High school graduate		$100,000â€“$149,999	450	Transportation or warehousing		2		0		New York	Suburban	No	No		Every 2â€“3 weeks			4	5	5	5	4	4	5	5	5	5	5	5	3	4	3	4	3	3		Pre-bagged	Green		2
1a	18	R_2qguGYZCPanc0pK	Yes	I buy almost all the groceries for my household	Male	1963	White/Caucassian, European American		High school graduate		$100,000â€“$149,999	450	Transportation or warehousing		2		0		New York	Suburban	No	No		Every 2â€“3 weeks			4	5	5	5	4	4	5	5	5	5	5	5	3	4	3	4	3	3		Pre-bagged	Green		2
1a	18	R_2qguGYZCPanc0pK	Yes	I buy almost all the groceries for my household	Male	1963	White/Caucassian, European American		High school graduate		$100,000â€“$149,999	450	Transportation or warehousing		2		0		New York	Suburban	No	No		Every 2â€“3 weeks			4	5	5	5	4	4	5	5	5	5	5	5	3	4	3	4	3	3		Pre-bagged	Green		2
1a	18	R_2qguGYZCPanc0pK	Yes	I buy almost all the groceries for my household	Male	1963	White/Caucassian, European American		High school graduate		$100,000â€“$149,999	450	Transportation or warehousing		2		0		New York	Suburban	No	No		Every 2â€“3 weeks			4	5	5	5	4	4	5	5	5	5	5	5	3	4	3	4	3	3		Pre-bagged	Green		2
1a	18	R_2qguGYZCPanc0pK	Yes	I buy almost all the groceries for my household	Male	1963	White/Caucassian, European American		High school graduate		$100,000â€“$149,999	450	Transportation or warehousing		2		0		New York	Suburban	No	No		Every 2â€“3 weeks			4	5	5	5	4	4	5	5	5	5	5	5	3	4	3	4	3	3		Pre-bagged	Green		2
1a	18	R_2qguGYZCPanc0pK	Yes	I buy almost all the groceries for my household	Male	1963	White/Caucassian, European American		High school graduate		$100,000â€“$149,999	450	Transportation or warehousing		2		0		New York	Suburban	No	No		Every 2â€“3 weeks			4	5	5	5	4	4	5	5	5	5	5	5	3	4	3	4	3	3		Pre-bagged	Green		2
1a	18	R_2qguGYZCPanc0pK	Yes	I buy almost all the groceries for my household	Male	1963	White/Caucassian, European American		High school graduate		$100,000â€“$149,999	450	Transportation or warehousing		2		0		New York	Suburban	No	No		Every 2â€“3 weeks			4	5	5	5	4	4	5	5	5	5	5	5	3	4	3	4	3	3		Pre-bagged	Green		2
1a	19	R_1JKotPiZBSudzoN	Yes	I buy almost all the groceries for my household	Female	1950	White/Caucassian, European American		4 year degree		$75,000 â€“ $99,999	500	Other, please specify	retired	2		0		Missouri	Suburban	No	No		Every 2â€“3 months	Have a preference for other fruit		4	3	5	2	2	2	5	4	4	4	4	4	3	3	3	3	3	2		Pre-bagged	Red		1
1a	19	R_1JKotPiZBSudzoN	Yes	I buy almost all the groceries for my household	Female	1950	White/Caucassian, European American		4 year degree		$75,000 â€“ $99,999	500	Other, please specify	retired	2		0		Missouri	Suburban	No	No		Every 2â€“3 months	Have a preference for other fruit		4	3	5	2	2	2	5	4	4	4	4	4	3	3	3	3	3	2		Pre-bagged	Red		1
1a	19	R_1JKotPiZBSudzoN	Yes	I buy almost all the groceries for my household	Female	1950	White/Caucassian, European American		4 year degree		$75,000 â€“ $99,999	500	Other, please specify	retired	2		0		Missouri	Suburban	No	No		Every 2â€“3 months	Have a preference for other fruit		4	3	5	2	2	2	5	4	4	4	4	4	3	3	3	3	3	2		Pre-bagged	Red		1
1a	19	R_1JKotPiZBSudzoN	Yes	I buy almost all the groceries for my household	Female	1950	White/Caucassian, European American		4 year degree		$75,000 â€“ $99,999	500	Other, please specify	retired	2		0		Missouri	Suburban	No	No		Every 2â€“3 months	Have a preference for other fruit		4	3	5	2	2	2	5	4	4	4	4	4	3	3	3	3	3	2		Pre-bagged	Red		1
1a	19	R_1JKotPiZBSudzoN	Yes	I buy almost all the groceries for my household	Female	1950	White/Caucassian, European American		4 year degree		$75,000 â€“ $99,999	500	Other, please specify	retired	2		0		Missouri	Suburban	No	No		Every 2â€“3 months	Have a preference for other fruit		4	3	5	2	2	2	5	4	4	4	4	4	3	3	3	3	3	2		Pre-bagged	Red		1
1a	19	R_1JKotPiZBSudzoN	Yes	I buy almost all the groceries for my household	Female	1950	White/Caucassian, European American		4 year degree		$75,000 â€“ $99,999	500	Other, please specify	retired	2		0		Missouri	Suburban	No	No		Every 2â€“3 months	Have a preference for other fruit		4	3	5	2	2	2	5	4	4	4	4	4	3	3	3	3	3	2		Pre-bagged	Red		1
1a	19	R_1JKotPiZBSudzoN	Yes	I buy almost all the groceries for my household	Female	1950	White/Caucassian, European American		4 year degree		$75,000 â€“ $99,999	500	Other, please specify	retired	2		0		Missouri	Suburban	No	No		Every 2â€“3 months	Have a preference for other fruit		4	3	5	2	2	2	5	4	4	4	4	4	3	3	3	3	3	2		Pre-bagged	Red		1
1a	19	R_1JKotPiZBSudzoN	Yes	I buy almost all the groceries for my household	Female	1950	White/Caucassian, European American		4 year degree		$75,000 â€“ $99,999	500	Other, please specify	retired	2		0		Missouri	Suburban	No	No		Every 2â€“3 months	Have a preference for other fruit		4	3	5	2	2	2	5	4	4	4	4	4	3	3	3	3	3	2		Pre-bagged	Red		1
1a	19	R_1JKotPiZBSudzoN	Yes	I buy almost all the groceries for my household	Female	1950	White/Caucassian, European American		4 year degree		$75,000 â€“ $99,999	500	Other, please specify	retired	2		0		Missouri	Suburban	No	No		Every 2â€“3 months	Have a preference for other fruit		4	3	5	2	2	2	5	4	4	4	4	4	3	3	3	3	3	2		Pre-bagged	Red		1
1a	19	R_1JKotPiZBSudzoN	Yes	I buy almost all the groceries for my household	Female	1950	White/Caucassian, European American		4 year degree		$75,000 â€“ $99,999	500	Other, please specify	retired	2		0		Missouri	Suburban	No	No		Every 2â€“3 months	Have a preference for other fruit		4	3	5	2	2	2	5	4	4	4	4	4	3	3	3	3	3	2		Pre-bagged	Red		1
1a	19	R_1JKotPiZBSudzoN	Yes	I buy almost all the groceries for my household	Female	1950	White/Caucassian, European American		4 year degree		$75,000 â€“ $99,999	500	Other, please specify	retired	2		0		Missouri	Suburban	No	No		Every 2â€“3 months	Have a preference for other fruit		4	3	5	2	2	2	5	4	4	4	4	4	3	3	3	3	3	2		Pre-bagged	Red		1
1a	19	R_1JKotPiZBSudzoN	Yes	I buy almost all the groceries for my household	Female	1950	White/Caucassian, European American		4 year degree		$75,000 â€“ $99,999	500	Other, please specify	retired	2		0		Missouri	Suburban	No	No		Every 2â€“3 months	Have a preference for other fruit		4	3	5	2	2	2	5	4	4	4	4	4	3	3	3	3	3	2		Pre-bagged	Red		1
1a	19	R_1JKotPiZBSudzoN	Yes	I buy almost all the groceries for my household	Female	1950	White/Caucassian, European American		4 year degree		$75,000 â€“ $99,999	500	Other, please specify	retired	2		0		Missouri	Suburban	No	No		Every 2â€“3 months	Have a preference for other fruit		4	3	5	2	2	2	5	4	4	4	4	4	3	3	3	3	3	2		Pre-bagged	Red		1
1a	19	R_1JKotPiZBSudzoN	Yes	I buy almost all the groceries for my household	Female	1950	White/Caucassian, European American		4 year degree		$75,000 â€“ $99,999	500	Other, please specify	retired	2		0		Missouri	Suburban	No	No		Every 2â€“3 months	Have a preference for other fruit		4	3	5	2	2	2	5	4	4	4	4	4	3	3	3	3	3	2		Pre-bagged	Red		1
1a	19	R_1JKotPiZBSudzoN	Yes	I buy almost all the groceries for my household	Female	1950	White/Caucassian, European American		4 year degree		$75,000 â€“ $99,999	500	Other, please specify	retired	2		0		Missouri	Suburban	No	No		Every 2â€“3 months	Have a preference for other fruit		4	3	5	2	2	2	5	4	4	4	4	4	3	3	3	3	3	2		Pre-bagged	Red		1
1a	19	R_1JKotPiZBSudzoN	Yes	I buy almost all the groceries for my household	Female	1950	White/Caucassian, European American		4 year degree		$75,000 â€“ $99,999	500	Other, please specify	retired	2		0		Missouri	Suburban	No	No		Every 2â€“3 months	Have a preference for other fruit		4	3	5	2	2	2	5	4	4	4	4	4	3	3	3	3	3	2		Pre-bagged	Red		1
1a	19	R_1JKotPiZBSudzoN	Yes	I buy almost all the groceries for my household	Female	1950	White/Caucassian, European American		4 year degree		$75,000 â€“ $99,999	500	Other, please specify	retired	2		0		Missouri	Suburban	No	No		Every 2â€“3 months	Have a preference for other fruit		4	3	5	2	2	2	5	4	4	4	4	4	3	3	3	3	3	2		Pre-bagged	Red		1
1a	19	R_1JKotPiZBSudzoN	Yes	I buy almost all the groceries for my household	Female	1950	White/Caucassian, European American		4 year degree		$75,000 â€“ $99,999	500	Other, please specify	retired	2		0		Missouri	Suburban	No	No		Every 2â€“3 months	Have a preference for other fruit		4	3	5	2	2	2	5	4	4	4	4	4	3	3	3	3	3	2		Pre-bagged	Red		1
1a	19	R_1JKotPiZBSudzoN	Yes	I buy almost all the groceries for my household	Female	1950	White/Caucassian, European American		4 year degree		$75,000 â€“ $99,999	500	Other, please specify	retired	2		0		Missouri	Suburban	No	No		Every 2â€“3 months	Have a preference for other fruit		4	3	5	2	2	2	5	4	4	4	4	4	3	3	3	3	3	2		Pre-bagged	Red		1
1a	19	R_1JKotPiZBSudzoN	Yes	I buy almost all the groceries for my household	Female	1950	White/Caucassian, European American		4 year degree		$75,000 â€“ $99,999	500	Other, please specify	retired	2		0		Missouri	Suburban	No	No		Every 2â€“3 months	Have a preference for other fruit		4	3	5	2	2	2	5	4	4	4	4	4	3	3	3	3	3	2		Pre-bagged	Red		1
1a	19	R_1JKotPiZBSudzoN	Yes	I buy almost all the groceries for my household	Female	1950	White/Caucassian, European American		4 year degree		$75,000 â€“ $99,999	500	Other, please specify	retired	2		0		Missouri	Suburban	No	No		Every 2â€“3 months	Have a preference for other fruit		4	3	5	2	2	2	5	4	4	4	4	4	3	3	3	3	3	2		Pre-bagged	Red		1
1a	19	R_1JKotPiZBSudzoN	Yes	I buy almost all the groceries for my household	Female	1950	White/Caucassian, European American		4 year degree		$75,000 â€“ $99,999	500	Other, please specify	retired	2		0		Missouri	Suburban	No	No		Every 2â€“3 months	Have a preference for other fruit		4	3	5	2	2	2	5	4	4	4	4	4	3	3	3	3	3	2		Pre-bagged	Red		1
1a	19	R_1JKotPiZBSudzoN	Yes	I buy almost all the groceries for my household	Female	1950	White/Caucassian, European American		4 year degree		$75,000 â€“ $99,999	500	Other, please specify	retired	2		0		Missouri	Suburban	No	No		Every 2â€“3 months	Have a preference for other fruit		4	3	5	2	2	2	5	4	4	4	4	4	3	3	3	3	3	2		Pre-bagged	Red		1
1a	19	R_1JKotPiZBSudzoN	Yes	I buy almost all the groceries for my household	Female	1950	White/Caucassian, European American		4 year degree		$75,000 â€“ $99,999	500	Other, please specify	retired	2		0		Missouri	Suburban	No	No		Every 2â€“3 months	Have a preference for other fruit		4	3	5	2	2	2	5	4	4	4	4	4	3	3	3	3	3	2		Pre-bagged	Red		1
1a	20	R_3haa7rzOLZIKBYD	Yes	I buy almost all the groceries for my household	Female	1975	White/Caucassian, European American		Postgraduate degree		Less than $25,000	1000	Retail trade		1		0		Michigan	Suburban	No	No		Every 2â€“3 months	Preparation time (i.e., washing)		5	5	5	4	5	4	5	5	5	5	5	5	5	5	5	5	5	1		Loose	Red		2
1a	20	R_3haa7rzOLZIKBYD	Yes	I buy almost all the groceries for my household	Female	1975	White/Caucassian, European American		Postgraduate degree		Less than $25,000	1000	Retail trade		1		0		Michigan	Suburban	No	No		Every 2â€“3 months	Preparation time (i.e., washing)		5	5	5	4	5	4	5	5	5	5	5	5	5	5	5	5	5	1		Loose	Red		2
1a	20	R_3haa7rzOLZIKBYD	Yes	I buy almost all the groceries for my household	Female	1975	White/Caucassian, European American		Postgraduate degree		Less than $25,000	1000	Retail trade		1		0		Michigan	Suburban	No	No		Every 2â€“3 months	Preparation time (i.e., washing)		5	5	5	4	5	4	5	5	5	5	5	5	5	5	5	5	5	1		Loose	Red		2
1a	20	R_3haa7rzOLZIKBYD	Yes	I buy almost all the groceries for my household	Female	1975	White/Caucassian, European American		Postgraduate degree		Less than $25,000	1000	Retail trade		1		0		Michigan	Suburban	No	No		Every 2â€“3 months	Preparation time (i.e., washing)		5	5	5	4	5	4	5	5	5	5	5	5	5	5	5	5	5	1		Loose	Red		2
1a	20	R_3haa7rzOLZIKBYD	Yes	I buy almost all the groceries for my household	Female	1975	White/Caucassian, European American		Postgraduate degree		Less than $25,000	1000	Retail trade		1		0		Michigan	Suburban	No	No		Every 2â€“3 months	Preparation time (i.e., washing)		5	5	5	4	5	4	5	5	5	5	5	5	5	5	5	5	5	1		Loose	Red		2
1a	20	R_3haa7rzOLZIKBYD	Yes	I buy almost all the groceries for my household	Female	1975	White/Caucassian, European American		Postgraduate degree		Less than $25,000	1000	Retail trade		1		0		Michigan	Suburban	No	No		Every 2â€“3 months	Preparation time (i.e., washing)		5	5	5	4	5	4	5	5	5	5	5	5	5	5	5	5	5	1		Loose	Red		2
1a	20	R_3haa7rzOLZIKBYD	Yes	I buy almost all the groceries for my household	Female	1975	White/Caucassian, European American		Postgraduate degree		Less than $25,000	1000	Retail trade		1		0		Michigan	Suburban	No	No		Every 2â€“3 months	Preparation time (i.e., washing)		5	5	5	4	5	4	5	5	5	5	5	5	5	5	5	5	5	1		Loose	Red		2
1a	20	R_3haa7rzOLZIKBYD	Yes	I buy almost all the groceries for my household	Female	1975	White/Caucassian, European American		Postgraduate degree		Less than $25,000	1000	Retail trade		1		0		Michigan	Suburban	No	No		Every 2â€“3 months	Preparation time (i.e., washing)		5	5	5	4	5	4	5	5	5	5	5	5	5	5	5	5	5	1		Loose	Red		2
1a	20	R_3haa7rzOLZIKBYD	Yes	I buy almost all the groceries for my household	Female	1975	White/Caucassian, European American		Postgraduate degree		Less than $25,000	1000	Retail trade		1		0		Michigan	Suburban	No	No		Every 2â€“3 months	Preparation time (i.e., washing)		5	5	5	4	5	4	5	5	5	5	5	5	5	5	5	5	5	1		Loose	Red		2
1a	20	R_3haa7rzOLZIKBYD	Yes	I buy almost all the groceries for my household	Female	1975	White/Caucassian, European American		Postgraduate degree		Less than $25,000	1000	Retail trade		1		0		Michigan	Suburban	No	No		Every 2â€“3 months	Preparation time (i.e., washing)		5	5	5	4	5	4	5	5	5	5	5	5	5	5	5	5	5	1		Loose	Red		2
1a	20	R_3haa7rzOLZIKBYD	Yes	I buy almost all the groceries for my household	Female	1975	White/Caucassian, European American		Postgraduate degree		Less than $25,000	1000	Retail trade		1		0		Michigan	Suburban	No	No		Every 2â€“3 months	Preparation time (i.e., washing)		5	5	5	4	5	4	5	5	5	5	5	5	5	5	5	5	5	1		Loose	Red		2
1a	20	R_3haa7rzOLZIKBYD	Yes	I buy almost all the groceries for my household	Female	1975	White/Caucassian, European American		Postgraduate degree		Less than $25,000	1000	Retail trade		1		0		Michigan	Suburban	No	No		Every 2â€“3 months	Preparation time (i.e., washing)		5	5	5	4	5	4	5	5	5	5	5	5	5	5	5	5	5	1		Loose	Red		2
1a	20	R_3haa7rzOLZIKBYD	Yes	I buy almost all the groceries for my household	Female	1975	White/Caucassian, European American		Postgraduate degree		Less than $25,000	1000	Retail trade		1		0		Michigan	Suburban	No	No		Every 2â€“3 months	Preparation time (i.e., washing)		5	5	5	4	5	4	5	5	5	5	5	5	5	5	5	5	5	1		Loose	Red		2
1a	20	R_3haa7rzOLZIKBYD	Yes	I buy almost all the groceries for my household	Female	1975	White/Caucassian, European American		Postgraduate degree		Less than $25,000	1000	Retail trade		1		0		Michigan	Suburban	No	No		Every 2â€“3 months	Preparation time (i.e., washing)		5	5	5	4	5	4	5	5	5	5	5	5	5	5	5	5	5	1		Loose	Red		2
1a	20	R_3haa7rzOLZIKBYD	Yes	I buy almost all the groceries for my household	Female	1975	White/Caucassian, European American		Postgraduate degree		Less than $25,000	1000	Retail trade		1		0		Michigan	Suburban	No	No		Every 2â€“3 months	Preparation time (i.e., washing)		5	5	5	4	5	4	5	5	5	5	5	5	5	5	5	5	5	1		Loose	Red		2
1a	20	R_3haa7rzOLZIKBYD	Yes	I buy almost all the groceries for my household	Female	1975	White/Caucassian, European American		Postgraduate degree		Less than $25,000	1000	Retail trade		1		0		Michigan	Suburban	No	No		Every 2â€“3 months	Preparation time (i.e., washing)		5	5	5	4	5	4	5	5	5	5	5	5	5	5	5	5	5	1		Loose	Red		2
1a	20	R_3haa7rzOLZIKBYD	Yes	I buy almost all the groceries for my household	Female	1975	White/Caucassian, European American		Postgraduate degree		Less than $25,000	1000	Retail trade		1		0		Michigan	Suburban	No	No		Every 2â€“3 months	Preparation time (i.e., washing)		5	5	5	4	5	4	5	5	5	5	5	5	5	5	5	5	5	1		Loose	Red		2
1a	20	R_3haa7rzOLZIKBYD	Yes	I buy almost all the groceries for my household	Female	1975	White/Caucassian, European American		Postgraduate degree		Less than $25,000	1000	Retail trade		1		0		Michigan	Suburban	No	No		Every 2â€“3 months	Preparation time (i.e., washing)		5	5	5	4	5	4	5	5	5	5	5	5	5	5	5	5	5	1		Loose	Red		2
1a	20	R_3haa7rzOLZIKBYD	Yes	I buy almost all the groceries for my household	Female	1975	White/Caucassian, European American		Postgraduate degree		Less than $25,000	1000	Retail trade		1		0		Michigan	Suburban	No	No		Every 2â€“3 months	Preparation time (i.e., washing)		5	5	5	4	5	4	5	5	5	5	5	5	5	5	5	5	5	1		Loose	Red		2
1a	20	R_3haa7rzOLZIKBYD	Yes	I buy almost all the groceries for my household	Female	1975	White/Caucassian, European American		Postgraduate degree		Less than $25,000	1000	Retail trade		1		0		Michigan	Suburban	No	No		Every 2â€“3 months	Preparation time (i.e., washing)		5	5	5	4	5	4	5	5	5	5	5	5	5	5	5	5	5	1		Loose	Red		2
1a	20	R_3haa7rzOLZIKBYD	Yes	I buy almost all the groceries for my household	Female	1975	White/Caucassian, European American		Postgraduate degree		Less than $25,000	1000	Retail trade		1		0		Michigan	Suburban	No	No		Every 2â€“3 months	Preparation time (i.e., washing)		5	5	5	4	5	4	5	5	5	5	5	5	5	5	5	5	5	1		Loose	Red		2
1a	20	R_3haa7rzOLZIKBYD	Yes	I buy almost all the groceries for my household	Female	1975	White/Caucassian, European American		Postgraduate degree		Less than $25,000	1000	Retail trade		1		0		Michigan	Suburban	No	No		Every 2â€“3 months	Preparation time (i.e., washing)		5	5	5	4	5	4	5	5	5	5	5	5	5	5	5	5	5	1		Loose	Red		2
1a	20	R_3haa7rzOLZIKBYD	Yes	I buy almost all the groceries for my household	Female	1975	White/Caucassian, European American		Postgraduate degree		Less than $25,000	1000	Retail trade		1		0		Michigan	Suburban	No	No		Every 2â€“3 months	Preparation time (i.e., washing)		5	5	5	4	5	4	5	5	5	5	5	5	5	5	5	5	5	1		Loose	Red		2
1a	20	R_3haa7rzOLZIKBYD	Yes	I buy almost all the groceries for my household	Female	1975	White/Caucassian, European American		Postgraduate degree		Less than $25,000	1000	Retail trade		1		0		Michigan	Suburban	No	No		Every 2â€“3 months	Preparation time (i.e., washing)		5	5	5	4	5	4	5	5	5	5	5	5	5	5	5	5	5	1		Loose	Red		2
1a	21	R_ysag7flaqbYJzLb	Yes	I buy almost all the groceries for my household	Male	1952	White/Caucassian, European American		High school graduate		$50,000â€“$74,999	350	Other, please specify	retired	1		0		Illinois	Rural area	Yes	No		Every 2â€“3 weeks			5	5	5	5	4	3	5	5	5	4	4	5	3	4	4	5	4	3		Pre-bagged	Green		2
1a	21	R_ysag7flaqbYJzLb	Yes	I buy almost all the groceries for my household	Male	1952	White/Caucassian, European American		High school graduate		$50,000â€“$74,999	350	Other, please specify	retired	1		0		Illinois	Rural area	Yes	No		Every 2â€“3 weeks			5	5	5	5	4	3	5	5	5	4	4	5	3	4	4	5	4	3		Pre-bagged	Green		2
1a	21	R_ysag7flaqbYJzLb	Yes	I buy almost all the groceries for my household	Male	1952	White/Caucassian, European American		High school graduate		$50,000â€“$74,999	350	Other, please specify	retired	1		0		Illinois	Rural area	Yes	No		Every 2â€“3 weeks			5	5	5	5	4	3	5	5	5	4	4	5	3	4	4	5	4	3		Pre-bagged	Green		2
1a	21	R_ysag7flaqbYJzLb	Yes	I buy almost all the groceries for my household	Male	1952	White/Caucassian, European American		High school graduate		$50,000â€“$74,999	350	Other, please specify	retired	1		0		Illinois	Rural area	Yes	No		Every 2â€“3 weeks			5	5	5	5	4	3	5	5	5	4	4	5	3	4	4	5	4	3		Pre-bagged	Green		2
1a	21	R_ysag7flaqbYJzLb	Yes	I buy almost all the groceries for my household	Male	1952	White/Caucassian, European American		High school graduate		$50,000â€“$74,999	350	Other, please specify	retired	1		0		Illinois	Rural area	Yes	No		Every 2â€“3 weeks			5	5	5	5	4	3	5	5	5	4	4	5	3	4	4	5	4	3		Pre-bagged	Green		2
1a	21	R_ysag7flaqbYJzLb	Yes	I buy almost all the groceries for my household	Male	1952	White/Caucassian, European American		High school graduate		$50,000â€“$74,999	350	Other, please specify	retired	1		0		Illinois	Rural area	Yes	No		Every 2â€“3 weeks			5	5	5	5	4	3	5	5	5	4	4	5	3	4	4	5	4	3		Pre-bagged	Green		2
1a	21	R_ysag7flaqbYJzLb	Yes	I buy almost all the groceries for my household	Male	1952	White/Caucassian, European American		High school graduate		$50,000â€“$74,999	350	Other, please specify	retired	1		0		Illinois	Rural area	Yes	No		Every 2â€“3 weeks			5	5	5	5	4	3	5	5	5	4	4	5	3	4	4	5	4	3		Pre-bagged	Green		2
1a	21	R_ysag7flaqbYJzLb	Yes	I buy almost all the groceries for my household	Male	1952	White/Caucassian, European American		High school graduate		$50,000â€“$74,999	350	Other, please specify	retired	1		0		Illinois	Rural area	Yes	No		Every 2â€“3 weeks			5	5	5	5	4	3	5	5	5	4	4	5	3	4	4	5	4	3		Pre-bagged	Green		2
1a	21	R_ysag7flaqbYJzLb	Yes	I buy almost all the groceries for my household	Male	1952	White/Caucassian, European American		High school graduate		$50,000â€“$74,999	350	Other, please specify	retired	1		0		Illinois	Rural area	Yes	No		Every 2â€“3 weeks			5	5	5	5	4	3	5	5	5	4	4	5	3	4	4	5	4	3		Pre-bagged	Green		2
1a	21	R_ysag7flaqbYJzLb	Yes	I buy almost all the groceries for my household	Male	1952	White/Caucassian, European American		High school graduate		$50,000â€“$74,999	350	Other, please specify	retired	1		0		Illinois	Rural area	Yes	No		Every 2â€“3 weeks			5	5	5	5	4	3	5	5	5	4	4	5	3	4	4	5	4	3		Pre-bagged	Green		2
1a	21	R_ysag7flaqbYJzLb	Yes	I buy almost all the groceries for my household	Male	1952	White/Caucassian, European American		High school graduate		$50,000â€“$74,999	350	Other, please specify	retired	1		0		Illinois	Rural area	Yes	No		Every 2â€“3 weeks			5	5	5	5	4	3	5	5	5	4	4	5	3	4	4	5	4	3		Pre-bagged	Green		2
1a	21	R_ysag7flaqbYJzLb	Yes	I buy almost all the groceries for my household	Male	1952	White/Caucassian, European American		High school graduate		$50,000â€“$74,999	350	Other, please specify	retired	1		0		Illinois	Rural area	Yes	No		Every 2â€“3 weeks			5	5	5	5	4	3	5	5	5	4	4	5	3	4	4	5	4	3		Pre-bagged	Green		2
1a	21	R_ysag7flaqbYJzLb	Yes	I buy almost all the groceries for my household	Male	1952	White/Caucassian, European American		High school graduate		$50,000â€“$74,999	350	Other, please specify	retired	1		0		Illinois	Rural area	Yes	No		Every 2â€“3 weeks			5	5	5	5	4	3	5	5	5	4	4	5	3	4	4	5	4	3		Pre-bagged	Green		2
1a	21	R_ysag7flaqbYJzLb	Yes	I buy almost all the groceries for my household	Male	1952	White/Caucassian, European American		High school graduate		$50,000â€“$74,999	350	Other, please specify	retired	1		0		Illinois	Rural area	Yes	No		Every 2â€“3 weeks			5	5	5	5	4	3	5	5	5	4	4	5	3	4	4	5	4	3		Pre-bagged	Green		2
1a	21	R_ysag7flaqbYJzLb	Yes	I buy almost all the groceries for my household	Male	1952	White/Caucassian, European American		High school graduate		$50,000â€“$74,999	350	Other, please specify	retired	1		0		Illinois	Rural area	Yes	No		Every 2â€“3 weeks			5	5	5	5	4	3	5	5	5	4	4	5	3	4	4	5	4	3		Pre-bagged	Green		2
1a	21	R_ysag7flaqbYJzLb	Yes	I buy almost all the groceries for my household	Male	1952	White/Caucassian, European American		High school graduate		$50,000â€“$74,999	350	Other, please specify	retired	1		0		Illinois	Rural area	Yes	No		Every 2â€“3 weeks			5	5	5	5	4	3	5	5	5	4	4	5	3	4	4	5	4	3		Pre-bagged	Green		2
1a	21	R_ysag7flaqbYJzLb	Yes	I buy almost all the groceries for my household	Male	1952	White/Caucassian, European American		High school graduate		$50,000â€“$74,999	350	Other, please specify	retired	1		0		Illinois	Rural area	Yes	No		Every 2â€“3 weeks			5	5	5	5	4	3	5	5	5	4	4	5	3	4	4	5	4	3		Pre-bagged	Green		2
1a	21	R_ysag7flaqbYJzLb	Yes	I buy almost all the groceries for my household	Male	1952	White/Caucassian, European American		High school graduate		$50,000â€“$74,999	350	Other, please specify	retired	1		0		Illinois	Rural area	Yes	No		Every 2â€“3 weeks			5	5	5	5	4	3	5	5	5	4	4	5	3	4	4	5	4	3		Pre-bagged	Green		2
1a	21	R_ysag7flaqbYJzLb	Yes	I buy almost all the groceries for my household	Male	1952	White/Caucassian, European American		High school graduate		$50,000â€“$74,999	350	Other, please specify	retired	1		0		Illinois	Rural area	Yes	No		Every 2â€“3 weeks			5	5	5	5	4	3	5	5	5	4	4	5	3	4	4	5	4	3		Pre-bagged	Green		2
1a	21	R_ysag7flaqbYJzLb	Yes	I buy almost all the groceries for my household	Male	1952	White/Caucassian, European American		High school graduate		$50,000â€“$74,999	350	Other, please specify	retired	1		0		Illinois	Rural area	Yes	No		Every 2â€“3 weeks			5	5	5	5	4	3	5	5	5	4	4	5	3	4	4	5	4	3		Pre-bagged	Green		2
1a	21	R_ysag7flaqbYJzLb	Yes	I buy almost all the groceries for my household	Male	1952	White/Caucassian, European American		High school graduate		$50,000â€“$74,999	350	Other, please specify	retired	1		0		Illinois	Rural area	Yes	No		Every 2â€“3 weeks			5	5	5	5	4	3	5	5	5	4	4	5	3	4	4	5	4	3		Pre-bagged	Green		2
1a	21	R_ysag7flaqbYJzLb	Yes	I buy almost all the groceries for my household	Male	1952	White/Caucassian, European American		High school graduate		$50,000â€“$74,999	350	Other, please specify	retired	1		0		Illinois	Rural area	Yes	No		Every 2â€“3 weeks			5	5	5	5	4	3	5	5	5	4	4	5	3	4	4	5	4	3		Pre-bagged	Green		2
1a	21	R_ysag7flaqbYJzLb	Yes	I buy almost all the groceries for my household	Male	1952	White/Caucassian, European American		High school graduate		$50,000â€“$74,999	350	Other, please specify	retired	1		0		Illinois	Rural area	Yes	No		Every 2â€“3 weeks			5	5	5	5	4	3	5	5	5	4	4	5	3	4	4	5	4	3		Pre-bagged	Green		2
1a	21	R_ysag7flaqbYJzLb	Yes	I buy almost all the groceries for my household	Male	1952	White/Caucassian, European American		High school graduate		$50,000â€“$74,999	350	Other, please specify	retired	1		0		Illinois	Rural area	Yes	No		Every 2â€“3 weeks			5	5	5	5	4	3	5	5	5	4	4	5	3	4	4	5	4	3		Pre-bagged	Green		2
1a	22	R_33g62uHPGHZVTuB	Yes	I buy almost all the groceries for my household	Female	1980	White/Caucassian, European American		Some college		$50,000â€“$74,999	700	Other, please specify	House wive	5		3		Colorado	Urban area	No	No		1â€“2 times per week			4	4	5	4	2	4	4	5	5	5	5	4	2	2	4	5	3	4		Pre-bagged	Green		1
1a	22	R_33g62uHPGHZVTuB	Yes	I buy almost all the groceries for my household	Female	1980	White/Caucassian, European American		Some college		$50,000â€“$74,999	700	Other, please specify	House wive	5		3		Colorado	Urban area	No	No		1â€“2 times per week			4	4	5	4	2	4	4	5	5	5	5	4	2	2	4	5	3	4		Pre-bagged	Green		1
1a	22	R_33g62uHPGHZVTuB	Yes	I buy almost all the groceries for my household	Female	1980	White/Caucassian, European American		Some college		$50,000â€“$74,999	700	Other, please specify	House wive	5		3		Colorado	Urban area	No	No		1â€“2 times per week			4	4	5	4	2	4	4	5	5	5	5	4	2	2	4	5	3	4		Pre-bagged	Green		1
1a	22	R_33g62uHPGHZVTuB	Yes	I buy almost all the groceries for my household	Female	1980	White/Caucassian, European American		Some college		$50,000â€“$74,999	700	Other, please specify	House wive	5		3		Colorado	Urban area	No	No		1â€“2 times per week			4	4	5	4	2	4	4	5	5	5	5	4	2	2	4	5	3	4		Pre-bagged	Green		1
1a	22	R_33g62uHPGHZVTuB	Yes	I buy almost all the groceries for my household	Female	1980	White/Caucassian, European American		Some college		$50,000â€“$74,999	700	Other, please specify	House wive	5		3		Colorado	Urban area	No	No		1â€“2 times per week			4	4	5	4	2	4	4	5	5	5	5	4	2	2	4	5	3	4		Pre-bagged	Green		1
1a	22	R_33g62uHPGHZVTuB	Yes	I buy almost all the groceries for my household	Female	1980	White/Caucassian, European American		Some college		$50,000â€“$74,999	700	Other, please specify	House wive	5		3		Colorado	Urban area	No	No		1â€“2 times per week			4	4	5	4	2	4	4	5	5	5	5	4	2	2	4	5	3	4		Pre-bagged	Green		1
1a	22	R_33g62uHPGHZVTuB	Yes	I buy almost all the groceries for my household	Female	1980	White/Caucassian, European American		Some college		$50,000â€“$74,999	700	Other, please specify	House wive	5		3		Colorado	Urban area	No	No		1â€“2 times per week			4	4	5	4	2	4	4	5	5	5	5	4	2	2	4	5	3	4		Pre-bagged	Green		1
1a	22	R_33g62uHPGHZVTuB	Yes	I buy almost all the groceries for my household	Female	1980	White/Caucassian, European American		Some college		$50,000â€“$74,999	700	Other, please specify	House wive	5		3		Colorado	Urban area	No	No		1â€“2 times per week			4	4	5	4	2	4	4	5	5	5	5	4	2	2	4	5	3	4		Pre-bagged	Green		1
1a	22	R_33g62uHPGHZVTuB	Yes	I buy almost all the groceries for my household	Female	1980	White/Caucassian, European American		Some college		$50,000â€“$74,999	700	Other, please specify	House wive	5		3		Colorado	Urban area	No	No		1â€“2 times per week			4	4	5	4	2	4	4	5	5	5	5	4	2	2	4	5	3	4		Pre-bagged	Green		1
1a	22	R_33g62uHPGHZVTuB	Yes	I buy almost all the groceries for my household	Female	1980	White/Caucassian, European American		Some college		$50,000â€“$74,999	700	Other, please specify	House wive	5		3		Colorado	Urban area	No	No		1â€“2 times per week			4	4	5	4	2	4	4	5	5	5	5	4	2	2	4	5	3	4		Pre-bagged	Green		1
1a	22	R_33g62uHPGHZVTuB	Yes	I buy almost all the groceries for my household	Female	1980	White/Caucassian, European American		Some college		$50,000â€“$74,999	700	Other, please specify	House wive	5		3		Colorado	Urban area	No	No		1â€“2 times per week			4	4	5	4	2	4	4	5	5	5	5	4	2	2	4	5	3	4		Pre-bagged	Green		1
1a	22	R_33g62uHPGHZVTuB	Yes	I buy almost all the groceries for my household	Female	1980	White/Caucassian, European American		Some college		$50,000â€“$74,999	700	Other, please specify	House wive	5		3		Colorado	Urban area	No	No		1â€“2 times per week			4	4	5	4	2	4	4	5	5	5	5	4	2	2	4	5	3	4		Pre-bagged	Green		1
1a	22	R_33g62uHPGHZVTuB	Yes	I buy almost all the groceries for my household	Female	1980	White/Caucassian, European American		Some college		$50,000â€“$74,999	700	Other, please specify	House wive	5		3		Colorado	Urban area	No	No		1â€“2 times per week			4	4	5	4	2	4	4	5	5	5	5	4	2	2	4	5	3	4		Pre-bagged	Green		1
1a	22	R_33g62uHPGHZVTuB	Yes	I buy almost all the groceries for my household	Female	1980	White/Caucassian, European American		Some college		$50,000â€“$74,999	700	Other, please specify	House wive	5		3		Colorado	Urban area	No	No		1â€“2 times per week			4	4	5	4	2	4	4	5	5	5	5	4	2	2	4	5	3	4		Pre-bagged	Green		1
1a	22	R_33g62uHPGHZVTuB	Yes	I buy almost all the groceries for my household	Female	1980	White/Caucassian, European American		Some college		$50,000â€“$74,999	700	Other, please specify	House wive	5		3		Colorado	Urban area	No	No		1â€“2 times per week			4	4	5	4	2	4	4	5	5	5	5	4	2	2	4	5	3	4		Pre-bagged	Green		1
1a	22	R_33g62uHPGHZVTuB	Yes	I buy almost all the groceries for my household	Female	1980	White/Caucassian, European American		Some college		$50,000â€“$74,999	700	Other, please specify	House wive	5		3		Colorado	Urban area	No	No		1â€“2 times per week			4	4	5	4	2	4	4	5	5	5	5	4	2	2	4	5	3	4		Pre-bagged	Green		1
1a	22	R_33g62uHPGHZVTuB	Yes	I buy almost all the groceries for my household	Female	1980	White/Caucassian, European American		Some college		$50,000â€“$74,999	700	Other, please specify	House wive	5		3		Colorado	Urban area	No	No		1â€“2 times per week			4	4	5	4	2	4	4	5	5	5	5	4	2	2	4	5	3	4		Pre-bagged	Green		1
1a	22	R_33g62uHPGHZVTuB	Yes	I buy almost all the groceries for my household	Female	1980	White/Caucassian, European American		Some college		$50,000â€“$74,999	700	Other, please specify	House wive	5		3		Colorado	Urban area	No	No		1â€“2 times per week			4	4	5	4	2	4	4	5	5	5	5	4	2	2	4	5	3	4		Pre-bagged	Green		1
1a	22	R_33g62uHPGHZVTuB	Yes	I buy almost all the groceries for my household	Female	1980	White/Caucassian, European American		Some college		$50,000â€“$74,999	700	Other, please specify	House wive	5		3		Colorado	Urban area	No	No		1â€“2 times per week			4	4	5	4	2	4	4	5	5	5	5	4	2	2	4	5	3	4		Pre-bagged	Green		1
1a	22	R_33g62uHPGHZVTuB	Yes	I buy almost all the groceries for my household	Female	1980	White/Caucassian, European American		Some college		$50,000â€“$74,999	700	Other, please specify	House wive	5		3		Colorado	Urban area	No	No		1â€“2 times per week			4	4	5	4	2	4	4	5	5	5	5	4	2	2	4	5	3	4		Pre-bagged	Green		1
1a	22	R_33g62uHPGHZVTuB	Yes	I buy almost all the groceries for my household	Female	1980	White/Caucassian, European American		Some college		$50,000â€“$74,999	700	Other, please specify	House wive	5		3		Colorado	Urban area	No	No		1â€“2 times per week			4	4	5	4	2	4	4	5	5	5	5	4	2	2	4	5	3	4		Pre-bagged	Green		1
1a	22	R_33g62uHPGHZVTuB	Yes	I buy almost all the groceries for my household	Female	1980	White/Caucassian, European American		Some college		$50,000â€“$74,999	700	Other, please specify	House wive	5		3		Colorado	Urban area	No	No		1â€“2 times per week			4	4	5	4	2	4	4	5	5	5	5	4	2	2	4	5	3	4		Pre-bagged	Green		1
1a	22	R_33g62uHPGHZVTuB	Yes	I buy almost all the groceries for my household	Female	1980	White/Caucassian, European American		Some college		$50,000â€“$74,999	700	Other, please specify	House wive	5		3		Colorado	Urban area	No	No		1â€“2 times per week			4	4	5	4	2	4	4	5	5	5	5	4	2	2	4	5	3	4		Pre-bagged	Green		1
1a	22	R_33g62uHPGHZVTuB	Yes	I buy almost all the groceries for my household	Female	1980	White/Caucassian, European American		Some college		$50,000â€“$74,999	700	Other, please specify	House wive	5		3		Colorado	Urban area	No	No		1â€“2 times per week			4	4	5	4	2	4	4	5	5	5	5	4	2	2	4	5	3	4		Pre-bagged	Green		1
1a	23	R_3GfCx7k4klF73J9	Yes	I buy almost all the groceries for my household	Female	1971	White/Caucassian, European American		Some college		$150,000â€“$199,999	800	Other, please specify	real estate	2		0		Georgia	Suburban	No	No		Every 2â€“3 weeks			4	3	4	3	3	3	3	5	4	4	4	4	3	2	3	3	4	2		Loose	Red		2
1a	23	R_3GfCx7k4klF73J9	Yes	I buy almost all the groceries for my household	Female	1971	White/Caucassian, European American		Some college		$150,000â€“$199,999	800	Other, please specify	real estate	2		0		Georgia	Suburban	No	No		Every 2â€“3 weeks			4	3	4	3	3	3	3	5	4	4	4	4	3	2	3	3	4	2		Loose	Red		2
1a	23	R_3GfCx7k4klF73J9	Yes	I buy almost all the groceries for my household	Female	1971	White/Caucassian, European American		Some college		$150,000â€“$199,999	800	Other, please specify	real estate	2		0		Georgia	Suburban	No	No		Every 2â€“3 weeks			4	3	4	3	3	3	3	5	4	4	4	4	3	2	3	3	4	2		Loose	Red		2
1a	23	R_3GfCx7k4klF73J9	Yes	I buy almost all the groceries for my household	Female	1971	White/Caucassian, European American		Some college		$150,000â€“$199,999	800	Other, please specify	real estate	2		0		Georgia	Suburban	No	No		Every 2â€“3 weeks			4	3	4	3	3	3	3	5	4	4	4	4	3	2	3	3	4	2		Loose	Red		2
1a	23	R_3GfCx7k4klF73J9	Yes	I buy almost all the groceries for my household	Female	1971	White/Caucassian, European American		Some college		$150,000â€“$199,999	800	Other, please specify	real estate	2		0		Georgia	Suburban	No	No		Every 2â€“3 weeks			4	3	4	3	3	3	3	5	4	4	4	4	3	2	3	3	4	2		Loose	Red		2
1a	23	R_3GfCx7k4klF73J9	Yes	I buy almost all the groceries for my household	Female	1971	White/Caucassian, European American		Some college		$150,000â€“$199,999	800	Other, please specify	real estate	2		0		Georgia	Suburban	No	No		Every 2â€“3 weeks			4	3	4	3	3	3	3	5	4	4	4	4	3	2	3	3	4	2		Loose	Red		2
1a	23	R_3GfCx7k4klF73J9	Yes	I buy almost all the groceries for my household	Female	1971	White/Caucassian, European American		Some college		$150,000â€“$199,999	800	Other, please specify	real estate	2		0		Georgia	Suburban	No	No		Every 2â€“3 weeks			4	3	4	3	3	3	3	5	4	4	4	4	3	2	3	3	4	2		Loose	Red		2
1a	23	R_3GfCx7k4klF73J9	Yes	I buy almost all the groceries for my household	Female	1971	White/Caucassian, European American		Some college		$150,000â€“$199,999	800	Other, please specify	real estate	2		0		Georgia	Suburban	No	No		Every 2â€“3 weeks			4	3	4	3	3	3	3	5	4	4	4	4	3	2	3	3	4	2		Loose	Red		2
1a	23	R_3GfCx7k4klF73J9	Yes	I buy almost all the groceries for my household	Female	1971	White/Caucassian, European American		Some college		$150,000â€“$199,999	800	Other, please specify	real estate	2		0		Georgia	Suburban	No	No		Every 2â€“3 weeks			4	3	4	3	3	3	3	5	4	4	4	4	3	2	3	3	4	2		Loose	Red		2
1a	23	R_3GfCx7k4klF73J9	Yes	I buy almost all the groceries for my household	Female	1971	White/Caucassian, European American		Some college		$150,000â€“$199,999	800	Other, please specify	real estate	2		0		Georgia	Suburban	No	No		Every 2â€“3 weeks			4	3	4	3	3	3	3	5	4	4	4	4	3	2	3	3	4	2		Loose	Red		2
1a	23	R_3GfCx7k4klF73J9	Yes	I buy almost all the groceries for my household	Female	1971	White/Caucassian, European American		Some college		$150,000â€“$199,999	800	Other, please specify	real estate	2		0		Georgia	Suburban	No	No		Every 2â€“3 weeks			4	3	4	3	3	3	3	5	4	4	4	4	3	2	3	3	4	2		Loose	Red		2
1a	23	R_3GfCx7k4klF73J9	Yes	I buy almost all the groceries for my household	Female	1971	White/Caucassian, European American		Some college		$150,000â€“$199,999	800	Other, please specify	real estate	2		0		Georgia	Suburban	No	No		Every 2â€“3 weeks			4	3	4	3	3	3	3	5	4	4	4	4	3	2	3	3	4	2		Loose	Red		2
1a	23	R_3GfCx7k4klF73J9	Yes	I buy almost all the groceries for my household	Female	1971	White/Caucassian, European American		Some college		$150,000â€“$199,999	800	Other, please specify	real estate	2		0		Georgia	Suburban	No	No		Every 2â€“3 weeks			4	3	4	3	3	3	3	5	4	4	4	4	3	2	3	3	4	2		Loose	Red		2
1a	23	R_3GfCx7k4klF73J9	Yes	I buy almost all the groceries for my household	Female	1971	White/Caucassian, European American		Some college		$150,000â€“$199,999	800	Other, please specify	real estate	2		0		Georgia	Suburban	No	No		Every 2â€“3 weeks			4	3	4	3	3	3	3	5	4	4	4	4	3	2	3	3	4	2		Loose	Red		2
1a	23	R_3GfCx7k4klF73J9	Yes	I buy almost all the groceries for my household	Female	1971	White/Caucassian, European American		Some college		$150,000â€“$199,999	800	Other, please specify	real estate	2		0		Georgia	Suburban	No	No		Every 2â€“3 weeks			4	3	4	3	3	3	3	5	4	4	4	4	3	2	3	3	4	2		Loose	Red		2
1a	23	R_3GfCx7k4klF73J9	Yes	I buy almost all the groceries for my household	Female	1971	White/Caucassian, European American		Some college		$150,000â€“$199,999	800	Other, please specify	real estate	2		0		Georgia	Suburban	No	No		Every 2â€“3 weeks			4	3	4	3	3	3	3	5	4	4	4	4	3	2	3	3	4	2		Loose	Red		2
1a	23	R_3GfCx7k4klF73J9	Yes	I buy almost all the groceries for my household	Female	1971	White/Caucassian, European American		Some college		$150,000â€“$199,999	800	Other, please specify	real estate	2		0		Georgia	Suburban	No	No		Every 2â€“3 weeks			4	3	4	3	3	3	3	5	4	4	4	4	3	2	3	3	4	2		Loose	Red		2
1a	23	R_3GfCx7k4klF73J9	Yes	I buy almost all the groceries for my household	Female	1971	White/Caucassian, European American		Some college		$150,000â€“$199,999	800	Other, please specify	real estate	2		0		Georgia	Suburban	No	No		Every 2â€“3 weeks			4	3	4	3	3	3	3	5	4	4	4	4	3	2	3	3	4	2		Loose	Red		2
1a	23	R_3GfCx7k4klF73J9	Yes	I buy almost all the groceries for my household	Female	1971	White/Caucassian, European American		Some college		$150,000â€“$199,999	800	Other, please specify	real estate	2		0		Georgia	Suburban	No	No		Every 2â€“3 weeks			4	3	4	3	3	3	3	5	4	4	4	4	3	2	3	3	4	2		Loose	Red		2
1a	23	R_3GfCx7k4klF73J9	Yes	I buy almost all the groceries for my household	Female	1971	White/Caucassian, European American		Some college		$150,000â€“$199,999	800	Other, please specify	real estate	2		0		Georgia	Suburban	No	No		Every 2â€“3 weeks			4	3	4	3	3	3	3	5	4	4	4	4	3	2	3	3	4	2		Loose	Red		2
1a	23	R_3GfCx7k4klF73J9	Yes	I buy almost all the groceries for my household	Female	1971	White/Caucassian, European American		Some college		$150,000â€“$199,999	800	Other, please specify	real estate	2		0		Georgia	Suburban	No	No		Every 2â€“3 weeks			4	3	4	3	3	3	3	5	4	4	4	4	3	2	3	3	4	2		Loose	Red		2
1a	23	R_3GfCx7k4klF73J9	Yes	I buy almost all the groceries for my household	Female	1971	White/Caucassian, European American		Some college		$150,000â€“$199,999	800	Other, please specify	real estate	2		0		Georgia	Suburban	No	No		Every 2â€“3 weeks			4	3	4	3	3	3	3	5	4	4	4	4	3	2	3	3	4	2		Loose	Red		2
1a	23	R_3GfCx7k4klF73J9	Yes	I buy almost all the groceries for my household	Female	1971	White/Caucassian, European American		Some college		$150,000â€“$199,999	800	Other, please specify	real estate	2		0		Georgia	Suburban	No	No		Every 2â€“3 weeks			4	3	4	3	3	3	3	5	4	4	4	4	3	2	3	3	4	2		Loose	Red		2
1a	23	R_3GfCx7k4klF73J9	Yes	I buy almost all the groceries for my household	Female	1971	White/Caucassian, European American		Some college		$150,000â€“$199,999	800	Other, please specify	real estate	2		0		Georgia	Suburban	No	No		Every 2â€“3 weeks			4	3	4	3	3	3	3	5	4	4	4	4	3	2	3	3	4	2		Loose	Red		2
1a	24	R_1DGMSL5NjaSeik6	Yes	I buy almost all the groceries for my household	Male	2001	White/Caucassian, European American		High school graduate		More than $200,000	1000	Other, please specify	Student	4		0		Florida	Suburban	No	No		Every 2â€“3 weeks			4	2	5	2	2	2	3	4	4	4	4	4	2	4	3	3	4	1		Pre-bagged	Red		2
1a	24	R_1DGMSL5NjaSeik6	Yes	I buy almost all the groceries for my household	Male	2001	White/Caucassian, European American		High school graduate		More than $200,000	1000	Other, please specify	Student	4		0		Florida	Suburban	No	No		Every 2â€“3 weeks			4	2	5	2	2	2	3	4	4	4	4	4	2	4	3	3	4	1		Pre-bagged	Red		2
1a	24	R_1DGMSL5NjaSeik6	Yes	I buy almost all the groceries for my household	Male	2001	White/Caucassian, European American		High school graduate		More than $200,000	1000	Other, please specify	Student	4		0		Florida	Suburban	No	No		Every 2â€“3 weeks			4	2	5	2	2	2	3	4	4	4	4	4	2	4	3	3	4	1		Pre-bagged	Red		2
1a	24	R_1DGMSL5NjaSeik6	Yes	I buy almost all the groceries for my household	Male	2001	White/Caucassian, European American		High school graduate		More than $200,000	1000	Other, please specify	Student	4		0		Florida	Suburban	No	No		Every 2â€“3 weeks			4	2	5	2	2	2	3	4	4	4	4	4	2	4	3	3	4	1		Pre-bagged	Red		2
1a	24	R_1DGMSL5NjaSeik6	Yes	I buy almost all the groceries for my household	Male	2001	White/Caucassian, European American		High school graduate		More than $200,000	1000	Other, please specify	Student	4		0		Florida	Suburban	No	No		Every 2â€“3 weeks			4	2	5	2	2	2	3	4	4	4	4	4	2	4	3	3	4	1		Pre-bagged	Red		2
1a	24	R_1DGMSL5NjaSeik6	Yes	I buy almost all the groceries for my household	Male	2001	White/Caucassian, European American		High school graduate		More than $200,000	1000	Other, please specify	Student	4		0		Florida	Suburban	No	No		Every 2â€“3 weeks			4	2	5	2	2	2	3	4	4	4	4	4	2	4	3	3	4	1		Pre-bagged	Red		2
1a	24	R_1DGMSL5NjaSeik6	Yes	I buy almost all the groceries for my household	Male	2001	White/Caucassian, European American		High school graduate		More than $200,000	1000	Other, please specify	Student	4		0		Florida	Suburban	No	No		Every 2â€“3 weeks			4	2	5	2	2	2	3	4	4	4	4	4	2	4	3	3	4	1		Pre-bagged	Red		2
1a	24	R_1DGMSL5NjaSeik6	Yes	I buy almost all the groceries for my household	Male	2001	White/Caucassian, European American		High school graduate		More than $200,000	1000	Other, please specify	Student	4		0		Florida	Suburban	No	No		Every 2â€“3 weeks			4	2	5	2	2	2	3	4	4	4	4	4	2	4	3	3	4	1		Pre-bagged	Red		2
1a	24	R_1DGMSL5NjaSeik6	Yes	I buy almost all the groceries for my household	Male	2001	White/Caucassian, European American		High school graduate		More than $200,000	1000	Other, please specify	Student	4		0		Florida	Suburban	No	No		Every 2â€“3 weeks			4	2	5	2	2	2	3	4	4	4	4	4	2	4	3	3	4	1		Pre-bagged	Red		2
1a	24	R_1DGMSL5NjaSeik6	Yes	I buy almost all the groceries for my household	Male	2001	White/Caucassian, European American		High school graduate		More than $200,000	1000	Other, please specify	Student	4		0		Florida	Suburban	No	No		Every 2â€“3 weeks			4	2	5	2	2	2	3	4	4	4	4	4	2	4	3	3	4	1		Pre-bagged	Red		2
1a	24	R_1DGMSL5NjaSeik6	Yes	I buy almost all the groceries for my household	Male	2001	White/Caucassian, European American		High school graduate		More than $200,000	1000	Other, please specify	Student	4		0		Florida	Suburban	No	No		Every 2â€“3 weeks			4	2	5	2	2	2	3	4	4	4	4	4	2	4	3	3	4	1		Pre-bagged	Red		2
1a	24	R_1DGMSL5NjaSeik6	Yes	I buy almost all the groceries for my household	Male	2001	White/Caucassian, European American		High school graduate		More than $200,000	1000	Other, please specify	Student	4		0		Florida	Suburban	No	No		Every 2â€“3 weeks			4	2	5	2	2	2	3	4	4	4	4	4	2	4	3	3	4	1		Pre-bagged	Red		2
1a	24	R_1DGMSL5NjaSeik6	Yes	I buy almost all the groceries for my household	Male	2001	White/Caucassian, European American		High school graduate		More than $200,000	1000	Other, please specify	Student	4		0		Florida	Suburban	No	No		Every 2â€“3 weeks			4	2	5	2	2	2	3	4	4	4	4	4	2	4	3	3	4	1		Pre-bagged	Red		2
1a	24	R_1DGMSL5NjaSeik6	Yes	I buy almost all the groceries for my household	Male	2001	White/Caucassian, European American		High school graduate		More than $200,000	1000	Other, please specify	Student	4		0		Florida	Suburban	No	No		Every 2â€“3 weeks			4	2	5	2	2	2	3	4	4	4	4	4	2	4	3	3	4	1		Pre-bagged	Red		2
1a	24	R_1DGMSL5NjaSeik6	Yes	I buy almost all the groceries for my household	Male	2001	White/Caucassian, European American		High school graduate		More than $200,000	1000	Other, please specify	Student	4		0		Florida	Suburban	No	No		Every 2â€“3 weeks			4	2	5	2	2	2	3	4	4	4	4	4	2	4	3	3	4	1		Pre-bagged	Red		2
1a	24	R_1DGMSL5NjaSeik6	Yes	I buy almost all the groceries for my household	Male	2001	White/Caucassian, European American		High school graduate		More than $200,000	1000	Other, please specify	Student	4		0		Florida	Suburban	No	No		Every 2â€“3 weeks			4	2	5	2	2	2	3	4	4	4	4	4	2	4	3	3	4	1		Pre-bagged	Red		2
1a	24	R_1DGMSL5NjaSeik6	Yes	I buy almost all the groceries for my household	Male	2001	White/Caucassian, European American		High school graduate		More than $200,000	1000	Other, please specify	Student	4		0		Florida	Suburban	No	No		Every 2â€“3 weeks			4	2	5	2	2	2	3	4	4	4	4	4	2	4	3	3	4	1		Pre-bagged	Red		2
1a	24	R_1DGMSL5NjaSeik6	Yes	I buy almost all the groceries for my household	Male	2001	White/Caucassian, European American		High school graduate		More than $200,000	1000	Other, please specify	Student	4		0		Florida	Suburban	No	No		Every 2â€“3 weeks			4	2	5	2	2	2	3	4	4	4	4	4	2	4	3	3	4	1		Pre-bagged	Red		2
1a	24	R_1DGMSL5NjaSeik6	Yes	I buy almost all the groceries for my household	Male	2001	White/Caucassian, European American		High school graduate		More than $200,000	1000	Other, please specify	Student	4		0		Florida	Suburban	No	No		Every 2â€“3 weeks			4	2	5	2	2	2	3	4	4	4	4	4	2	4	3	3	4	1		Pre-bagged	Red		2
1a	24	R_1DGMSL5NjaSeik6	Yes	I buy almost all the groceries for my household	Male	2001	White/Caucassian, European American		High school graduate		More than $200,000	1000	Other, please specify	Student	4		0		Florida	Suburban	No	No		Every 2â€“3 weeks			4	2	5	2	2	2	3	4	4	4	4	4	2	4	3	3	4	1		Pre-bagged	Red		2
1a	24	R_1DGMSL5NjaSeik6	Yes	I buy almost all the groceries for my household	Male	2001	White/Caucassian, European American		High school graduate		More than $200,000	1000	Other, please specify	Student	4		0		Florida	Suburban	No	No		Every 2â€“3 weeks			4	2	5	2	2	2	3	4	4	4	4	4	2	4	3	3	4	1		Pre-bagged	Red		2
1a	24	R_1DGMSL5NjaSeik6	Yes	I buy almost all the groceries for my household	Male	2001	White/Caucassian, European American		High school graduate		More than $200,000	1000	Other, please specify	Student	4		0		Florida	Suburban	No	No		Every 2â€“3 weeks			4	2	5	2	2	2	3	4	4	4	4	4	2	4	3	3	4	1		Pre-bagged	Red		2
1a	24	R_1DGMSL5NjaSeik6	Yes	I buy almost all the groceries for my household	Male	2001	White/Caucassian, European American		High school graduate		More than $200,000	1000	Other, please specify	Student	4		0		Florida	Suburban	No	No		Every 2â€“3 weeks			4	2	5	2	2	2	3	4	4	4	4	4	2	4	3	3	4	1		Pre-bagged	Red		2
1a	24	R_1DGMSL5NjaSeik6	Yes	I buy almost all the groceries for my household	Male	2001	White/Caucassian, European American		High school graduate		More than $200,000	1000	Other, please specify	Student	4		0		Florida	Suburban	No	No		Every 2â€“3 weeks			4	2	5	2	2	2	3	4	4	4	4	4	2	4	3	3	4	1		Pre-bagged	Red		2
1a	25	R_1n2rzOcGPdNxwnm	Yes	I buy most of the groceries for my household	Male	1957	White/Caucassian, European American		Postgraduate degree		$150,000â€“$199,999	1000	Professional, scientific or technical services		2		0		Virginia	Urban area	No	No		Every 2â€“3 months	Have a preference for other fruit		3	2	5	4	4	3	4	5	5	3	4	5	2	2	4	4	4	2		Clamshell	Green		2
1a	25	R_1n2rzOcGPdNxwnm	Yes	I buy most of the groceries for my household	Male	1957	White/Caucassian, European American		Postgraduate degree		$150,000â€“$199,999	1000	Professional, scientific or technical services		2		0		Virginia	Urban area	No	No		Every 2â€“3 months	Have a preference for other fruit		3	2	5	4	4	3	4	5	5	3	4	5	2	2	4	4	4	2		Clamshell	Green		2
1a	25	R_1n2rzOcGPdNxwnm	Yes	I buy most of the groceries for my household	Male	1957	White/Caucassian, European American		Postgraduate degree		$150,000â€“$199,999	1000	Professional, scientific or technical services		2		0		Virginia	Urban area	No	No		Every 2â€“3 months	Have a preference for other fruit		3	2	5	4	4	3	4	5	5	3	4	5	2	2	4	4	4	2		Clamshell	Green		2
1a	25	R_1n2rzOcGPdNxwnm	Yes	I buy most of the groceries for my household	Male	1957	White/Caucassian, European American		Postgraduate degree		$150,000â€“$199,999	1000	Professional, scientific or technical services		2		0		Virginia	Urban area	No	No		Every 2â€“3 months	Have a preference for other fruit		3	2	5	4	4	3	4	5	5	3	4	5	2	2	4	4	4	2		Clamshell	Green		2
1a	25	R_1n2rzOcGPdNxwnm	Yes	I buy most of the groceries for my household	Male	1957	White/Caucassian, European American		Postgraduate degree		$150,000â€“$199,999	1000	Professional, scientific or technical services		2		0		Virginia	Urban area	No	No		Every 2â€“3 months	Have a preference for other fruit		3	2	5	4	4	3	4	5	5	3	4	5	2	2	4	4	4	2		Clamshell	Green		2
1a	25	R_1n2rzOcGPdNxwnm	Yes	I buy most of the groceries for my household	Male	1957	White/Caucassian, European American		Postgraduate degree		$150,000â€“$199,999	1000	Professional, scientific or technical services		2		0		Virginia	Urban area	No	No		Every 2â€“3 months	Have a preference for other fruit		3	2	5	4	4	3	4	5	5	3	4	5	2	2	4	4	4	2		Clamshell	Green		2
1a	25	R_1n2rzOcGPdNxwnm	Yes	I buy most of the groceries for my household	Male	1957	White/Caucassian, European American		Postgraduate degree		$150,000â€“$199,999	1000	Professional, scientific or technical services		2		0		Virginia	Urban area	No	No		Every 2â€“3 months	Have a preference for other fruit		3	2	5	4	4	3	4	5	5	3	4	5	2	2	4	4	4	2		Clamshell	Green		2
1a	25	R_1n2rzOcGPdNxwnm	Yes	I buy most of the groceries for my household	Male	1957	White/Caucassian, European American		Postgraduate degree		$150,000â€“$199,999	1000	Professional, scientific or technical services		2		0		Virginia	Urban area	No	No		Every 2â€“3 months	Have a preference for other fruit		3	2	5	4	4	3	4	5	5	3	4	5	2	2	4	4	4	2		Clamshell	Green		2
1a	25	R_1n2rzOcGPdNxwnm	Yes	I buy most of the groceries for my household	Male	1957	White/Caucassian, European American		Postgraduate degree		$150,000â€“$199,999	1000	Professional, scientific or technical services		2		0		Virginia	Urban area	No	No		Every 2â€“3 months	Have a preference for other fruit		3	2	5	4	4	3	4	5	5	3	4	5	2	2	4	4	4	2		Clamshell	Green		2
1a	25	R_1n2rzOcGPdNxwnm	Yes	I buy most of the groceries for my household	Male	1957	White/Caucassian, European American		Postgraduate degree		$150,000â€“$199,999	1000	Professional, scientific or technical services		2		0		Virginia	Urban area	No	No		Every 2â€“3 months	Have a preference for other fruit		3	2	5	4	4	3	4	5	5	3	4	5	2	2	4	4	4	2		Clamshell	Green		2
1a	25	R_1n2rzOcGPdNxwnm	Yes	I buy most of the groceries for my household	Male	1957	White/Caucassian, European American		Postgraduate degree		$150,000â€“$199,999	1000	Professional, scientific or technical services		2		0		Virginia	Urban area	No	No		Every 2â€“3 months	Have a preference for other fruit		3	2	5	4	4	3	4	5	5	3	4	5	2	2	4	4	4	2		Clamshell	Green		2
1a	25	R_1n2rzOcGPdNxwnm	Yes	I buy most of the groceries for my household	Male	1957	White/Caucassian, European American		Postgraduate degree		$150,000â€“$199,999	1000	Professional, scientific or technical services		2		0		Virginia	Urban area	No	No		Every 2â€“3 months	Have a preference for other fruit		3	2	5	4	4	3	4	5	5	3	4	5	2	2	4	4	4	2		Clamshell	Green		2
1a	25	R_1n2rzOcGPdNxwnm	Yes	I buy most of the groceries for my household	Male	1957	White/Caucassian, European American		Postgraduate degree		$150,000â€“$199,999	1000	Professional, scientific or technical services		2		0		Virginia	Urban area	No	No		Every 2â€“3 months	Have a preference for other fruit		3	2	5	4	4	3	4	5	5	3	4	5	2	2	4	4	4	2		Clamshell	Green		2
1a	25	R_1n2rzOcGPdNxwnm	Yes	I buy most of the groceries for my household	Male	1957	White/Caucassian, European American		Postgraduate degree		$150,000â€“$199,999	1000	Professional, scientific or technical services		2		0		Virginia	Urban area	No	No		Every 2â€“3 months	Have a preference for other fruit		3	2	5	4	4	3	4	5	5	3	4	5	2	2	4	4	4	2		Clamshell	Green		2
1a	25	R_1n2rzOcGPdNxwnm	Yes	I buy most of the groceries for my household	Male	1957	White/Caucassian, European American		Postgraduate degree		$150,000â€“$199,999	1000	Professional, scientific or technical services		2		0		Virginia	Urban area	No	No		Every 2â€“3 months	Have a preference for other fruit		3	2	5	4	4	3	4	5	5	3	4	5	2	2	4	4	4	2		Clamshell	Green		2
1a	25	R_1n2rzOcGPdNxwnm	Yes	I buy most of the groceries for my household	Male	1957	White/Caucassian, European American		Postgraduate degree		$150,000â€“$199,999	1000	Professional, scientific or technical services		2		0		Virginia	Urban area	No	No		Every 2â€“3 months	Have a preference for other fruit		3	2	5	4	4	3	4	5	5	3	4	5	2	2	4	4	4	2		Clamshell	Green		2
1a	25	R_1n2rzOcGPdNxwnm	Yes	I buy most of the groceries for my household	Male	1957	White/Caucassian, European American		Postgraduate degree		$150,000â€“$199,999	1000	Professional, scientific or technical services		2		0		Virginia	Urban area	No	No		Every 2â€“3 months	Have a preference for other fruit		3	2	5	4	4	3	4	5	5	3	4	5	2	2	4	4	4	2		Clamshell	Green		2
1a	25	R_1n2rzOcGPdNxwnm	Yes	I buy most of the groceries for my household	Male	1957	White/Caucassian, European American		Postgraduate degree		$150,000â€“$199,999	1000	Professional, scientific or technical services		2		0		Virginia	Urban area	No	No		Every 2â€“3 months	Have a preference for other fruit		3	2	5	4	4	3	4	5	5	3	4	5	2	2	4	4	4	2		Clamshell	Green		2
1a	25	R_1n2rzOcGPdNxwnm	Yes	I buy most of the groceries for my household	Male	1957	White/Caucassian, European American		Postgraduate degree		$150,000â€“$199,999	1000	Professional, scientific or technical services		2		0		Virginia	Urban area	No	No		Every 2â€“3 months	Have a preference for other fruit		3	2	5	4	4	3	4	5	5	3	4	5	2	2	4	4	4	2		Clamshell	Green		2
1a	25	R_1n2rzOcGPdNxwnm	Yes	I buy most of the groceries for my household	Male	1957	White/Caucassian, European American		Postgraduate degree		$150,000â€“$199,999	1000	Professional, scientific or technical services		2		0		Virginia	Urban area	No	No		Every 2â€“3 months	Have a preference for other fruit		3	2	5	4	4	3	4	5	5	3	4	5	2	2	4	4	4	2		Clamshell	Green		2
1a	25	R_1n2rzOcGPdNxwnm	Yes	I buy most of the groceries for my household	Male	1957	White/Caucassian, European American		Postgraduate degree		$150,000â€“$199,999	1000	Professional, scientific or technical services		2		0		Virginia	Urban area	No	No		Every 2â€“3 months	Have a preference for other fruit		3	2	5	4	4	3	4	5	5	3	4	5	2	2	4	4	4	2		Clamshell	Green		2
1a	25	R_1n2rzOcGPdNxwnm	Yes	I buy most of the groceries for my household	Male	1957	White/Caucassian, European American		Postgraduate degree		$150,000â€“$199,999	1000	Professional, scientific or technical services		2		0		Virginia	Urban area	No	No		Every 2â€“3 months	Have a preference for other fruit		3	2	5	4	4	3	4	5	5	3	4	5	2	2	4	4	4	2		Clamshell	Green		2
1a	25	R_1n2rzOcGPdNxwnm	Yes	I buy most of the groceries for my household	Male	1957	White/Caucassian, European American		Postgraduate degree		$150,000â€“$199,999	1000	Professional, scientific or technical services		2		0		Virginia	Urban area	No	No		Every 2â€“3 months	Have a preference for other fruit		3	2	5	4	4	3	4	5	5	3	4	5	2	2	4	4	4	2		Clamshell	Green		2
1a	25	R_1n2rzOcGPdNxwnm	Yes	I buy most of the groceries for my household	Male	1957	White/Caucassian, European American		Postgraduate degree		$150,000â€“$199,999	1000	Professional, scientific or technical services		2		0		Virginia	Urban area	No	No		Every 2â€“3 months	Have a preference for other fruit		3	2	5	4	4	3	4	5	5	3	4	5	2	2	4	4	4	2		Clamshell	Green		2
1a	26	R_VPShfjXiEz1xNoR	Yes	I buy almost all the groceries for my household	Male	1980	White/Caucassian, European American		Postgraduate degree		$150,000â€“$199,999	100	Administration, support		4		2		Illinois	Urban area	No	No		1â€“2 times per week			4	3	2	5	5	4	4	5	5	4	4	5	5	4	4	5	5	3		Clamshell	Green		3
1a	26	R_VPShfjXiEz1xNoR	Yes	I buy almost all the groceries for my household	Male	1980	White/Caucassian, European American		Postgraduate degree		$150,000â€“$199,999	100	Administration, support		4		2		Illinois	Urban area	No	No		1â€“2 times per week			4	3	2	5	5	4	4	5	5	4	4	5	5	4	4	5	5	3		Clamshell	Green		3
1a	26	R_VPShfjXiEz1xNoR	Yes	I buy almost all the groceries for my household	Male	1980	White/Caucassian, European American		Postgraduate degree		$150,000â€“$199,999	100	Administration, support		4		2		Illinois	Urban area	No	No		1â€“2 times per week			4	3	2	5	5	4	4	5	5	4	4	5	5	4	4	5	5	3		Clamshell	Green		3
1a	26	R_VPShfjXiEz1xNoR	Yes	I buy almost all the groceries for my household	Male	1980	White/Caucassian, European American		Postgraduate degree		$150,000â€“$199,999	100	Administration, support		4		2		Illinois	Urban area	No	No		1â€“2 times per week			4	3	2	5	5	4	4	5	5	4	4	5	5	4	4	5	5	3		Clamshell	Green		3
1a	26	R_VPShfjXiEz1xNoR	Yes	I buy almost all the groceries for my household	Male	1980	White/Caucassian, European American		Postgraduate degree		$150,000â€“$199,999	100	Administration, support		4		2		Illinois	Urban area	No	No		1â€“2 times per week			4	3	2	5	5	4	4	5	5	4	4	5	5	4	4	5	5	3		Clamshell	Green		3
1a	26	R_VPShfjXiEz1xNoR	Yes	I buy almost all the groceries for my household	Male	1980	White/Caucassian, European American		Postgraduate degree		$150,000â€“$199,999	100	Administration, support		4		2		Illinois	Urban area	No	No		1â€“2 times per week			4	3	2	5	5	4	4	5	5	4	4	5	5	4	4	5	5	3		Clamshell	Green		3
1a	26	R_VPShfjXiEz1xNoR	Yes	I buy almost all the groceries for my household	Male	1980	White/Caucassian, European American		Postgraduate degree		$150,000â€“$199,999	100	Administration, support		4		2		Illinois	Urban area	No	No		1â€“2 times per week			4	3	2	5	5	4	4	5	5	4	4	5	5	4	4	5	5	3		Clamshell	Green		3
1a	26	R_VPShfjXiEz1xNoR	Yes	I buy almost all the groceries for my household	Male	1980	White/Caucassian, European American		Postgraduate degree		$150,000â€“$199,999	100	Administration, support		4		2		Illinois	Urban area	No	No		1â€“2 times per week			4	3	2	5	5	4	4	5	5	4	4	5	5	4	4	5	5	3		Clamshell	Green		3
1a	26	R_VPShfjXiEz1xNoR	Yes	I buy almost all the groceries for my household	Male	1980	White/Caucassian, European American		Postgraduate degree		$150,000â€“$199,999	100	Administration, support		4		2		Illinois	Urban area	No	No		1â€“2 times per week			4	3	2	5	5	4	4	5	5	4	4	5	5	4	4	5	5	3		Clamshell	Green		3
1a	26	R_VPShfjXiEz1xNoR	Yes	I buy almost all the groceries for my household	Male	1980	White/Caucassian, European American		Postgraduate degree		$150,000â€“$199,999	100	Administration, support		4		2		Illinois	Urban area	No	No		1â€“2 times per week			4	3	2	5	5	4	4	5	5	4	4	5	5	4	4	5	5	3		Clamshell	Green		3
1a	26	R_VPShfjXiEz1xNoR	Yes	I buy almost all the groceries for my household	Male	1980	White/Caucassian, European American		Postgraduate degree		$150,000â€“$199,999	100	Administration, support		4		2		Illinois	Urban area	No	No		1â€“2 times per week			4	3	2	5	5	4	4	5	5	4	4	5	5	4	4	5	5	3		Clamshell	Green		3
1a	26	R_VPShfjXiEz1xNoR	Yes	I buy almost all the groceries for my household	Male	1980	White/Caucassian, European American		Postgraduate degree		$150,000â€“$199,999	100	Administration, support		4		2		Illinois	Urban area	No	No		1â€“2 times per week			4	3	2	5	5	4	4	5	5	4	4	5	5	4	4	5	5	3		Clamshell	Green		3
1a	26	R_VPShfjXiEz1xNoR	Yes	I buy almost all the groceries for my household	Male	1980	White/Caucassian, European American		Postgraduate degree		$150,000â€“$199,999	100	Administration, support		4		2		Illinois	Urban area	No	No		1â€“2 times per week			4	3	2	5	5	4	4	5	5	4	4	5	5	4	4	5	5	3		Clamshell	Green		3
1a	26	R_VPShfjXiEz1xNoR	Yes	I buy almost all the groceries for my household	Male	1980	White/Caucassian, European American		Postgraduate degree		$150,000â€“$199,999	100	Administration, support		4		2		Illinois	Urban area	No	No		1â€“2 times per week			4	3	2	5	5	4	4	5	5	4	4	5	5	4	4	5	5	3		Clamshell	Green		3
1a	26	R_VPShfjXiEz1xNoR	Yes	I buy almost all the groceries for my household	Male	1980	White/Caucassian, European American		Postgraduate degree		$150,000â€“$199,999	100	Administration, support		4		2		Illinois	Urban area	No	No		1â€“2 times per week			4	3	2	5	5	4	4	5	5	4	4	5	5	4	4	5	5	3		Clamshell	Green		3
1a	26	R_VPShfjXiEz1xNoR	Yes	I buy almost all the groceries for my household	Male	1980	White/Caucassian, European American		Postgraduate degree		$150,000â€“$199,999	100	Administration, support		4		2		Illinois	Urban area	No	No		1â€“2 times per week			4	3	2	5	5	4	4	5	5	4	4	5	5	4	4	5	5	3		Clamshell	Green		3
1a	26	R_VPShfjXiEz1xNoR	Yes	I buy almost all the groceries for my household	Male	1980	White/Caucassian, European American		Postgraduate degree		$150,000â€“$199,999	100	Administration, support		4		2		Illinois	Urban area	No	No		1â€“2 times per week			4	3	2	5	5	4	4	5	5	4	4	5	5	4	4	5	5	3		Clamshell	Green		3
1a	26	R_VPShfjXiEz1xNoR	Yes	I buy almost all the groceries for my household	Male	1980	White/Caucassian, European American		Postgraduate degree		$150,000â€“$199,999	100	Administration, support		4		2		Illinois	Urban area	No	No		1â€“2 times per week			4	3	2	5	5	4	4	5	5	4	4	5	5	4	4	5	5	3		Clamshell	Green		3
1a	26	R_VPShfjXiEz1xNoR	Yes	I buy almost all the groceries for my household	Male	1980	White/Caucassian, European American		Postgraduate degree		$150,000â€“$199,999	100	Administration, support		4		2		Illinois	Urban area	No	No		1â€“2 times per week			4	3	2	5	5	4	4	5	5	4	4	5	5	4	4	5	5	3		Clamshell	Green		3
1a	26	R_VPShfjXiEz1xNoR	Yes	I buy almost all the groceries for my household	Male	1980	White/Caucassian, European American		Postgraduate degree		$150,000â€“$199,999	100	Administration, support		4		2		Illinois	Urban area	No	No		1â€“2 times per week			4	3	2	5	5	4	4	5	5	4	4	5	5	4	4	5	5	3		Clamshell	Green		3
1a	26	R_VPShfjXiEz1xNoR	Yes	I buy almost all the groceries for my household	Male	1980	White/Caucassian, European American		Postgraduate degree		$150,000â€“$199,999	100	Administration, support		4		2		Illinois	Urban area	No	No		1â€“2 times per week			4	3	2	5	5	4	4	5	5	4	4	5	5	4	4	5	5	3		Clamshell	Green		3
1a	26	R_VPShfjXiEz1xNoR	Yes	I buy almost all the groceries for my household	Male	1980	White/Caucassian, European American		Postgraduate degree		$150,000â€“$199,999	100	Administration, support		4		2		Illinois	Urban area	No	No		1â€“2 times per week			4	3	2	5	5	4	4	5	5	4	4	5	5	4	4	5	5	3		Clamshell	Green		3
1a	26	R_VPShfjXiEz1xNoR	Yes	I buy almost all the groceries for my household	Male	1980	White/Caucassian, European American		Postgraduate degree		$150,000â€“$199,999	100	Administration, support		4		2		Illinois	Urban area	No	No		1â€“2 times per week			4	3	2	5	5	4	4	5	5	4	4	5	5	4	4	5	5	3		Clamshell	Green		3
1a	26	R_VPShfjXiEz1xNoR	Yes	I buy almost all the groceries for my household	Male	1980	White/Caucassian, European American		Postgraduate degree		$150,000â€“$199,999	100	Administration, support		4		2		Illinois	Urban area	No	No		1â€“2 times per week			4	3	2	5	5	4	4	5	5	4	4	5	5	4	4	5	5	3		Clamshell	Green		3
1a	27	R_2CrkkKp2EGMU2eS	Yes	I buy almost all the groceries for my household	Female	1979	White/Caucassian, European American		4 year degree		$150,000â€“$199,999	500	Finance or insurance		5		3		New York	Suburban	No	No		Every 2â€“3 weeks			4	4	5	5	4	4	5	5	5	5	5	4	1	4	3	3	3	1		Pre-bagged	Green		3
1a	27	R_2CrkkKp2EGMU2eS	Yes	I buy almost all the groceries for my household	Female	1979	White/Caucassian, European American		4 year degree		$150,000â€“$199,999	500	Finance or insurance		5		3		New York	Suburban	No	No		Every 2â€“3 weeks			4	4	5	5	4	4	5	5	5	5	5	4	1	4	3	3	3	1		Pre-bagged	Green		3
1a	27	R_2CrkkKp2EGMU2eS	Yes	I buy almost all the groceries for my household	Female	1979	White/Caucassian, European American		4 year degree		$150,000â€“$199,999	500	Finance or insurance		5		3		New York	Suburban	No	No		Every 2â€“3 weeks			4	4	5	5	4	4	5	5	5	5	5	4	1	4	3	3	3	1		Pre-bagged	Green		3
1a	27	R_2CrkkKp2EGMU2eS	Yes	I buy almost all the groceries for my household	Female	1979	White/Caucassian, European American		4 year degree		$150,000â€“$199,999	500	Finance or insurance		5		3		New York	Suburban	No	No		Every 2â€“3 weeks			4	4	5	5	4	4	5	5	5	5	5	4	1	4	3	3	3	1		Pre-bagged	Green		3
1a	27	R_2CrkkKp2EGMU2eS	Yes	I buy almost all the groceries for my household	Female	1979	White/Caucassian, European American		4 year degree		$150,000â€“$199,999	500	Finance or insurance		5		3		New York	Suburban	No	No		Every 2â€“3 weeks			4	4	5	5	4	4	5	5	5	5	5	4	1	4	3	3	3	1		Pre-bagged	Green		3
1a	27	R_2CrkkKp2EGMU2eS	Yes	I buy almost all the groceries for my household	Female	1979	White/Caucassian, European American		4 year degree		$150,000â€“$199,999	500	Finance or insurance		5		3		New York	Suburban	No	No		Every 2â€“3 weeks			4	4	5	5	4	4	5	5	5	5	5	4	1	4	3	3	3	1		Pre-bagged	Green		3
1a	27	R_2CrkkKp2EGMU2eS	Yes	I buy almost all the groceries for my household	Female	1979	White/Caucassian, European American		4 year degree		$150,000â€“$199,999	500	Finance or insurance		5		3		New York	Suburban	No	No		Every 2â€“3 weeks			4	4	5	5	4	4	5	5	5	5	5	4	1	4	3	3	3	1		Pre-bagged	Green		3
1a	27	R_2CrkkKp2EGMU2eS	Yes	I buy almost all the groceries for my household	Female	1979	White/Caucassian, European American		4 year degree		$150,000â€“$199,999	500	Finance or insurance		5		3		New York	Suburban	No	No		Every 2â€“3 weeks			4	4	5	5	4	4	5	5	5	5	5	4	1	4	3	3	3	1		Pre-bagged	Green		3
1a	27	R_2CrkkKp2EGMU2eS	Yes	I buy almost all the groceries for my household	Female	1979	White/Caucassian, European American		4 year degree		$150,000â€“$199,999	500	Finance or insurance		5		3		New York	Suburban	No	No		Every 2â€“3 weeks			4	4	5	5	4	4	5	5	5	5	5	4	1	4	3	3	3	1		Pre-bagged	Green		3
1a	27	R_2CrkkKp2EGMU2eS	Yes	I buy almost all the groceries for my household	Female	1979	White/Caucassian, European American		4 year degree		$150,000â€“$199,999	500	Finance or insurance		5		3		New York	Suburban	No	No		Every 2â€“3 weeks			4	4	5	5	4	4	5	5	5	5	5	4	1	4	3	3	3	1		Pre-bagged	Green		3
1a	27	R_2CrkkKp2EGMU2eS	Yes	I buy almost all the groceries for my household	Female	1979	White/Caucassian, European American		4 year degree		$150,000â€“$199,999	500	Finance or insurance		5		3		New York	Suburban	No	No		Every 2â€“3 weeks			4	4	5	5	4	4	5	5	5	5	5	4	1	4	3	3	3	1		Pre-bagged	Green		3
1a	27	R_2CrkkKp2EGMU2eS	Yes	I buy almost all the groceries for my household	Female	1979	White/Caucassian, European American		4 year degree		$150,000â€“$199,999	500	Finance or insurance		5		3		New York	Suburban	No	No		Every 2â€“3 weeks			4	4	5	5	4	4	5	5	5	5	5	4	1	4	3	3	3	1		Pre-bagged	Green		3
1a	27	R_2CrkkKp2EGMU2eS	Yes	I buy almost all the groceries for my household	Female	1979	White/Caucassian, European American		4 year degree		$150,000â€“$199,999	500	Finance or insurance		5		3		New York	Suburban	No	No		Every 2â€“3 weeks			4	4	5	5	4	4	5	5	5	5	5	4	1	4	3	3	3	1		Pre-bagged	Green		3
1a	27	R_2CrkkKp2EGMU2eS	Yes	I buy almost all the groceries for my household	Female	1979	White/Caucassian, European American		4 year degree		$150,000â€“$199,999	500	Finance or insurance		5		3		New York	Suburban	No	No		Every 2â€“3 weeks			4	4	5	5	4	4	5	5	5	5	5	4	1	4	3	3	3	1		Pre-bagged	Green		3
1a	27	R_2CrkkKp2EGMU2eS	Yes	I buy almost all the groceries for my household	Female	1979	White/Caucassian, European American		4 year degree		$150,000â€“$199,999	500	Finance or insurance		5		3		New York	Suburban	No	No		Every 2â€“3 weeks			4	4	5	5	4	4	5	5	5	5	5	4	1	4	3	3	3	1		Pre-bagged	Green		3
1a	27	R_2CrkkKp2EGMU2eS	Yes	I buy almost all the groceries for my household	Female	1979	White/Caucassian, European American		4 year degree		$150,000â€“$199,999	500	Finance or insurance		5		3		New York	Suburban	No	No		Every 2â€“3 weeks			4	4	5	5	4	4	5	5	5	5	5	4	1	4	3	3	3	1		Pre-bagged	Green		3
1a	27	R_2CrkkKp2EGMU2eS	Yes	I buy almost all the groceries for my household	Female	1979	White/Caucassian, European American		4 year degree		$150,000â€“$199,999	500	Finance or insurance		5		3		New York	Suburban	No	No		Every 2â€“3 weeks			4	4	5	5	4	4	5	5	5	5	5	4	1	4	3	3	3	1		Pre-bagged	Green		3
1a	27	R_2CrkkKp2EGMU2eS	Yes	I buy almost all the groceries for my household	Female	1979	White/Caucassian, European American		4 year degree		$150,000â€“$199,999	500	Finance or insurance		5		3		New York	Suburban	No	No		Every 2â€“3 weeks			4	4	5	5	4	4	5	5	5	5	5	4	1	4	3	3	3	1		Pre-bagged	Green		3
1a	27	R_2CrkkKp2EGMU2eS	Yes	I buy almost all the groceries for my household	Female	1979	White/Caucassian, European American		4 year degree		$150,000â€“$199,999	500	Finance or insurance		5		3		New York	Suburban	No	No		Every 2â€“3 weeks			4	4	5	5	4	4	5	5	5	5	5	4	1	4	3	3	3	1		Pre-bagged	Green		3
1a	27	R_2CrkkKp2EGMU2eS	Yes	I buy almost all the groceries for my household	Female	1979	White/Caucassian, European American		4 year degree		$150,000â€“$199,999	500	Finance or insurance		5		3		New York	Suburban	No	No		Every 2â€“3 weeks			4	4	5	5	4	4	5	5	5	5	5	4	1	4	3	3	3	1		Pre-bagged	Green		3
1a	27	R_2CrkkKp2EGMU2eS	Yes	I buy almost all the groceries for my household	Female	1979	White/Caucassian, European American		4 year degree		$150,000â€“$199,999	500	Finance or insurance		5		3		New York	Suburban	No	No		Every 2â€“3 weeks			4	4	5	5	4	4	5	5	5	5	5	4	1	4	3	3	3	1		Pre-bagged	Green		3
1a	27	R_2CrkkKp2EGMU2eS	Yes	I buy almost all the groceries for my household	Female	1979	White/Caucassian, European American		4 year degree		$150,000â€“$199,999	500	Finance or insurance		5		3		New York	Suburban	No	No		Every 2â€“3 weeks			4	4	5	5	4	4	5	5	5	5	5	4	1	4	3	3	3	1		Pre-bagged	Green		3
1a	27	R_2CrkkKp2EGMU2eS	Yes	I buy almost all the groceries for my household	Female	1979	White/Caucassian, European American		4 year degree		$150,000â€“$199,999	500	Finance or insurance		5		3		New York	Suburban	No	No		Every 2â€“3 weeks			4	4	5	5	4	4	5	5	5	5	5	4	1	4	3	3	3	1		Pre-bagged	Green		3
1a	27	R_2CrkkKp2EGMU2eS	Yes	I buy almost all the groceries for my household	Female	1979	White/Caucassian, European American		4 year degree		$150,000â€“$199,999	500	Finance or insurance		5		3		New York	Suburban	No	No		Every 2â€“3 weeks			4	4	5	5	4	4	5	5	5	5	5	4	1	4	3	3	3	1		Pre-bagged	Green		3
1a	28	R_3OdWrN8jU7rH8f1	Yes	I buy almost all the groceries for my household	Male	1951	White/Caucassian, European American		4 year degree		$150,000â€“$199,999	800	Educational services		2		0		New York	Suburban	No	No		Every 2â€“3 weeks			4	4	4	5	3	4	5	5	5	4	4	4	3	3	3	4	3	1		Pre-bagged	Green		2
1a	28	R_3OdWrN8jU7rH8f1	Yes	I buy almost all the groceries for my household	Male	1951	White/Caucassian, European American		4 year degree		$150,000â€“$199,999	800	Educational services		2		0		New York	Suburban	No	No		Every 2â€“3 weeks			4	4	4	5	3	4	5	5	5	4	4	4	3	3	3	4	3	1		Pre-bagged	Green		2
1a	28	R_3OdWrN8jU7rH8f1	Yes	I buy almost all the groceries for my household	Male	1951	White/Caucassian, European American		4 year degree		$150,000â€“$199,999	800	Educational services		2		0		New York	Suburban	No	No		Every 2â€“3 weeks			4	4	4	5	3	4	5	5	5	4	4	4	3	3	3	4	3	1		Pre-bagged	Green		2
1a	28	R_3OdWrN8jU7rH8f1	Yes	I buy almost all the groceries for my household	Male	1951	White/Caucassian, European American		4 year degree		$150,000â€“$199,999	800	Educational services		2		0		New York	Suburban	No	No		Every 2â€“3 weeks			4	4	4	5	3	4	5	5	5	4	4	4	3	3	3	4	3	1		Pre-bagged	Green		2
1a	28	R_3OdWrN8jU7rH8f1	Yes	I buy almost all the groceries for my household	Male	1951	White/Caucassian, European American		4 year degree		$150,000â€“$199,999	800	Educational services		2		0		New York	Suburban	No	No		Every 2â€“3 weeks			4	4	4	5	3	4	5	5	5	4	4	4	3	3	3	4	3	1		Pre-bagged	Green		2
1a	28	R_3OdWrN8jU7rH8f1	Yes	I buy almost all the groceries for my household	Male	1951	White/Caucassian, European American		4 year degree		$150,000â€“$199,999	800	Educational services		2		0		New York	Suburban	No	No		Every 2â€“3 weeks			4	4	4	5	3	4	5	5	5	4	4	4	3	3	3	4	3	1		Pre-bagged	Green		2
1a	28	R_3OdWrN8jU7rH8f1	Yes	I buy almost all the groceries for my household	Male	1951	White/Caucassian, European American		4 year degree		$150,000â€“$199,999	800	Educational services		2		0		New York	Suburban	No	No		Every 2â€“3 weeks			4	4	4	5	3	4	5	5	5	4	4	4	3	3	3	4	3	1		Pre-bagged	Green		2
1a	28	R_3OdWrN8jU7rH8f1	Yes	I buy almost all the groceries for my household	Male	1951	White/Caucassian, European American		4 year degree		$150,000â€“$199,999	800	Educational services		2		0		New York	Suburban	No	No		Every 2â€“3 weeks			4	4	4	5	3	4	5	5	5	4	4	4	3	3	3	4	3	1		Pre-bagged	Green		2
1a	28	R_3OdWrN8jU7rH8f1	Yes	I buy almost all the groceries for my household	Male	1951	White/Caucassian, European American		4 year degree		$150,000â€“$199,999	800	Educational services		2		0		New York	Suburban	No	No		Every 2â€“3 weeks			4	4	4	5	3	4	5	5	5	4	4	4	3	3	3	4	3	1		Pre-bagged	Green		2
1a	28	R_3OdWrN8jU7rH8f1	Yes	I buy almost all the groceries for my household	Male	1951	White/Caucassian, European American		4 year degree		$150,000â€“$199,999	800	Educational services		2		0		New York	Suburban	No	No		Every 2â€“3 weeks			4	4	4	5	3	4	5	5	5	4	4	4	3	3	3	4	3	1		Pre-bagged	Green		2
1a	28	R_3OdWrN8jU7rH8f1	Yes	I buy almost all the groceries for my household	Male	1951	White/Caucassian, European American		4 year degree		$150,000â€“$199,999	800	Educational services		2		0		New York	Suburban	No	No		Every 2â€“3 weeks			4	4	4	5	3	4	5	5	5	4	4	4	3	3	3	4	3	1		Pre-bagged	Green		2
1a	28	R_3OdWrN8jU7rH8f1	Yes	I buy almost all the groceries for my household	Male	1951	White/Caucassian, European American		4 year degree		$150,000â€“$199,999	800	Educational services		2		0		New York	Suburban	No	No		Every 2â€“3 weeks			4	4	4	5	3	4	5	5	5	4	4	4	3	3	3	4	3	1		Pre-bagged	Green		2
1a	28	R_3OdWrN8jU7rH8f1	Yes	I buy almost all the groceries for my household	Male	1951	White/Caucassian, European American		4 year degree		$150,000â€“$199,999	800	Educational services		2		0		New York	Suburban	No	No		Every 2â€“3 weeks			4	4	4	5	3	4	5	5	5	4	4	4	3	3	3	4	3	1		Pre-bagged	Green		2
1a	28	R_3OdWrN8jU7rH8f1	Yes	I buy almost all the groceries for my household	Male	1951	White/Caucassian, European American		4 year degree		$150,000â€“$199,999	800	Educational services		2		0		New York	Suburban	No	No		Every 2â€“3 weeks			4	4	4	5	3	4	5	5	5	4	4	4	3	3	3	4	3	1		Pre-bagged	Green		2
1a	28	R_3OdWrN8jU7rH8f1	Yes	I buy almost all the groceries for my household	Male	1951	White/Caucassian, European American		4 year degree		$150,000â€“$199,999	800	Educational services		2		0		New York	Suburban	No	No		Every 2â€“3 weeks			4	4	4	5	3	4	5	5	5	4	4	4	3	3	3	4	3	1		Pre-bagged	Green		2
1a	28	R_3OdWrN8jU7rH8f1	Yes	I buy almost all the groceries for my household	Male	1951	White/Caucassian, European American		4 year degree		$150,000â€“$199,999	800	Educational services		2		0		New York	Suburban	No	No		Every 2â€“3 weeks			4	4	4	5	3	4	5	5	5	4	4	4	3	3	3	4	3	1		Pre-bagged	Green		2
1a	28	R_3OdWrN8jU7rH8f1	Yes	I buy almost all the groceries for my household	Male	1951	White/Caucassian, European American		4 year degree		$150,000â€“$199,999	800	Educational services		2		0		New York	Suburban	No	No		Every 2â€“3 weeks			4	4	4	5	3	4	5	5	5	4	4	4	3	3	3	4	3	1		Pre-bagged	Green		2
1a	28	R_3OdWrN8jU7rH8f1	Yes	I buy almost all the groceries for my household	Male	1951	White/Caucassian, European American		4 year degree		$150,000â€“$199,999	800	Educational services		2		0		New York	Suburban	No	No		Every 2â€“3 weeks			4	4	4	5	3	4	5	5	5	4	4	4	3	3	3	4	3	1		Pre-bagged	Green		2
1a	28	R_3OdWrN8jU7rH8f1	Yes	I buy almost all the groceries for my household	Male	1951	White/Caucassian, European American		4 year degree		$150,000â€“$199,999	800	Educational services		2		0		New York	Suburban	No	No		Every 2â€“3 weeks			4	4	4	5	3	4	5	5	5	4	4	4	3	3	3	4	3	1		Pre-bagged	Green		2
1a	28	R_3OdWrN8jU7rH8f1	Yes	I buy almost all the groceries for my household	Male	1951	White/Caucassian, European American		4 year degree		$150,000â€“$199,999	800	Educational services		2		0		New York	Suburban	No	No		Every 2â€“3 weeks			4	4	4	5	3	4	5	5	5	4	4	4	3	3	3	4	3	1		Pre-bagged	Green		2
1a	28	R_3OdWrN8jU7rH8f1	Yes	I buy almost all the groceries for my household	Male	1951	White/Caucassian, European American		4 year degree		$150,000â€“$199,999	800	Educational services		2		0		New York	Suburban	No	No		Every 2â€“3 weeks			4	4	4	5	3	4	5	5	5	4	4	4	3	3	3	4	3	1		Pre-bagged	Green		2
1a	28	R_3OdWrN8jU7rH8f1	Yes	I buy almost all the groceries for my household	Male	1951	White/Caucassian, European American		4 year degree		$150,000â€“$199,999	800	Educational services		2		0		New York	Suburban	No	No		Every 2â€“3 weeks			4	4	4	5	3	4	5	5	5	4	4	4	3	3	3	4	3	1		Pre-bagged	Green		2
1a	28	R_3OdWrN8jU7rH8f1	Yes	I buy almost all the groceries for my household	Male	1951	White/Caucassian, European American		4 year degree		$150,000â€“$199,999	800	Educational services		2		0		New York	Suburban	No	No		Every 2â€“3 weeks			4	4	4	5	3	4	5	5	5	4	4	4	3	3	3	4	3	1		Pre-bagged	Green		2
1a	28	R_3OdWrN8jU7rH8f1	Yes	I buy almost all the groceries for my household	Male	1951	White/Caucassian, European American		4 year degree		$150,000â€“$199,999	800	Educational services		2		0		New York	Suburban	No	No		Every 2â€“3 weeks			4	4	4	5	3	4	5	5	5	4	4	4	3	3	3	4	3	1		Pre-bagged	Green		2
1a	29	R_1pQBt9YAaoUdbX0	Yes	I buy most of the groceries for my household	Female	1965	White/Caucassian, European American		Professional degree		$150,000â€“$199,999	1000	Health care or social assistance		3		1		New York	Urban area	No	No		Every 2â€“3 weeks			4	4	5	5	3	3	5	5	5	5	5	5	4	4	4	4	5	3		Clamshell	Red		6
1a	29	R_1pQBt9YAaoUdbX0	Yes	I buy most of the groceries for my household	Female	1965	White/Caucassian, European American		Professional degree		$150,000â€“$199,999	1000	Health care or social assistance		3		1		New York	Urban area	No	No		Every 2â€“3 weeks			4	4	5	5	3	3	5	5	5	5	5	5	4	4	4	4	5	3		Clamshell	Red		6
1a	29	R_1pQBt9YAaoUdbX0	Yes	I buy most of the groceries for my household	Female	1965	White/Caucassian, European American		Professional degree		$150,000â€“$199,999	1000	Health care or social assistance		3		1		New York	Urban area	No	No		Every 2â€“3 weeks			4	4	5	5	3	3	5	5	5	5	5	5	4	4	4	4	5	3		Clamshell	Red		6
1a	29	R_1pQBt9YAaoUdbX0	Yes	I buy most of the groceries for my household	Female	1965	White/Caucassian, European American		Professional degree		$150,000â€“$199,999	1000	Health care or social assistance		3		1		New York	Urban area	No	No		Every 2â€“3 weeks			4	4	5	5	3	3	5	5	5	5	5	5	4	4	4	4	5	3		Clamshell	Red		6
1a	29	R_1pQBt9YAaoUdbX0	Yes	I buy most of the groceries for my household	Female	1965	White/Caucassian, European American		Professional degree		$150,000â€“$199,999	1000	Health care or social assistance		3		1		New York	Urban area	No	No		Every 2â€“3 weeks			4	4	5	5	3	3	5	5	5	5	5	5	4	4	4	4	5	3		Clamshell	Red		6
1a	29	R_1pQBt9YAaoUdbX0	Yes	I buy most of the groceries for my household	Female	1965	White/Caucassian, European American		Professional degree		$150,000â€“$199,999	1000	Health care or social assistance		3		1		New York	Urban area	No	No		Every 2â€“3 weeks			4	4	5	5	3	3	5	5	5	5	5	5	4	4	4	4	5	3		Clamshell	Red		6
1a	29	R_1pQBt9YAaoUdbX0	Yes	I buy most of the groceries for my household	Female	1965	White/Caucassian, European American		Professional degree		$150,000â€“$199,999	1000	Health care or social assistance		3		1		New York	Urban area	No	No		Every 2â€“3 weeks			4	4	5	5	3	3	5	5	5	5	5	5	4	4	4	4	5	3		Clamshell	Red		6
1a	29	R_1pQBt9YAaoUdbX0	Yes	I buy most of the groceries for my household	Female	1965	White/Caucassian, European American		Professional degree		$150,000â€“$199,999	1000	Health care or social assistance		3		1		New York	Urban area	No	No		Every 2â€“3 weeks			4	4	5	5	3	3	5	5	5	5	5	5	4	4	4	4	5	3		Clamshell	Red		6
1a	29	R_1pQBt9YAaoUdbX0	Yes	I buy most of the groceries for my household	Female	1965	White/Caucassian, European American		Professional degree		$150,000â€“$199,999	1000	Health care or social assistance		3		1		New York	Urban area	No	No		Every 2â€“3 weeks			4	4	5	5	3	3	5	5	5	5	5	5	4	4	4	4	5	3		Clamshell	Red		6
1a	29	R_1pQBt9YAaoUdbX0	Yes	I buy most of the groceries for my household	Female	1965	White/Caucassian, European American		Professional degree		$150,000â€“$199,999	1000	Health care or social assistance		3		1		New York	Urban area	No	No		Every 2â€“3 weeks			4	4	5	5	3	3	5	5	5	5	5	5	4	4	4	4	5	3		Clamshell	Red		6
1a	29	R_1pQBt9YAaoUdbX0	Yes	I buy most of the groceries for my household	Female	1965	White/Caucassian, European American		Professional degree		$150,000â€“$199,999	1000	Health care or social assistance		3		1		New York	Urban area	No	No		Every 2â€“3 weeks			4	4	5	5	3	3	5	5	5	5	5	5	4	4	4	4	5	3		Clamshell	Red		6
1a	29	R_1pQBt9YAaoUdbX0	Yes	I buy most of the groceries for my household	Female	1965	White/Caucassian, European American		Professional degree		$150,000â€“$199,999	1000	Health care or social assistance		3		1		New York	Urban area	No	No		Every 2â€“3 weeks			4	4	5	5	3	3	5	5	5	5	5	5	4	4	4	4	5	3		Clamshell	Red		6
1a	29	R_1pQBt9YAaoUdbX0	Yes	I buy most of the groceries for my household	Female	1965	White/Caucassian, European American		Professional degree		$150,000â€“$199,999	1000	Health care or social assistance		3		1		New York	Urban area	No	No		Every 2â€“3 weeks			4	4	5	5	3	3	5	5	5	5	5	5	4	4	4	4	5	3		Clamshell	Red		6
1a	29	R_1pQBt9YAaoUdbX0	Yes	I buy most of the groceries for my household	Female	1965	White/Caucassian, European American		Professional degree		$150,000â€“$199,999	1000	Health care or social assistance		3		1		New York	Urban area	No	No		Every 2â€“3 weeks			4	4	5	5	3	3	5	5	5	5	5	5	4	4	4	4	5	3		Clamshell	Red		6
1a	29	R_1pQBt9YAaoUdbX0	Yes	I buy most of the groceries for my household	Female	1965	White/Caucassian, European American		Professional degree		$150,000â€“$199,999	1000	Health care or social assistance		3		1		New York	Urban area	No	No		Every 2â€“3 weeks			4	4	5	5	3	3	5	5	5	5	5	5	4	4	4	4	5	3		Clamshell	Red		6
1a	29	R_1pQBt9YAaoUdbX0	Yes	I buy most of the groceries for my household	Female	1965	White/Caucassian, European American		Professional degree		$150,000â€“$199,999	1000	Health care or social assistance		3		1		New York	Urban area	No	No		Every 2â€“3 weeks			4	4	5	5	3	3	5	5	5	5	5	5	4	4	4	4	5	3		Clamshell	Red		6
1a	29	R_1pQBt9YAaoUdbX0	Yes	I buy most of the groceries for my household	Female	1965	White/Caucassian, European American		Professional degree		$150,000â€“$199,999	1000	Health care or social assistance		3		1		New York	Urban area	No	No		Every 2â€“3 weeks			4	4	5	5	3	3	5	5	5	5	5	5	4	4	4	4	5	3		Clamshell	Red		6
1a	29	R_1pQBt9YAaoUdbX0	Yes	I buy most of the groceries for my household	Female	1965	White/Caucassian, European American		Professional degree		$150,000â€“$199,999	1000	Health care or social assistance		3		1		New York	Urban area	No	No		Every 2â€“3 weeks			4	4	5	5	3	3	5	5	5	5	5	5	4	4	4	4	5	3		Clamshell	Red		6
1a	29	R_1pQBt9YAaoUdbX0	Yes	I buy most of the groceries for my household	Female	1965	White/Caucassian, European American		Professional degree		$150,000â€“$199,999	1000	Health care or social assistance		3		1		New York	Urban area	No	No		Every 2â€“3 weeks			4	4	5	5	3	3	5	5	5	5	5	5	4	4	4	4	5	3		Clamshell	Red		6
1a	29	R_1pQBt9YAaoUdbX0	Yes	I buy most of the groceries for my household	Female	1965	White/Caucassian, European American		Professional degree		$150,000â€“$199,999	1000	Health care or social assistance		3		1		New York	Urban area	No	No		Every 2â€“3 weeks			4	4	5	5	3	3	5	5	5	5	5	5	4	4	4	4	5	3		Clamshell	Red		6
1a	29	R_1pQBt9YAaoUdbX0	Yes	I buy most of the groceries for my household	Female	1965	White/Caucassian, European American		Professional degree		$150,000â€“$199,999	1000	Health care or social assistance		3		1		New York	Urban area	No	No		Every 2â€“3 weeks			4	4	5	5	3	3	5	5	5	5	5	5	4	4	4	4	5	3		Clamshell	Red		6
1a	29	R_1pQBt9YAaoUdbX0	Yes	I buy most of the groceries for my household	Female	1965	White/Caucassian, European American		Professional degree		$150,000â€“$199,999	1000	Health care or social assistance		3		1		New York	Urban area	No	No		Every 2â€“3 weeks			4	4	5	5	3	3	5	5	5	5	5	5	4	4	4	4	5	3		Clamshell	Red		6
1a	29	R_1pQBt9YAaoUdbX0	Yes	I buy most of the groceries for my household	Female	1965	White/Caucassian, European American		Professional degree		$150,000â€“$199,999	1000	Health care or social assistance		3		1		New York	Urban area	No	No		Every 2â€“3 weeks			4	4	5	5	3	3	5	5	5	5	5	5	4	4	4	4	5	3		Clamshell	Red		6
1a	29	R_1pQBt9YAaoUdbX0	Yes	I buy most of the groceries for my household	Female	1965	White/Caucassian, European American		Professional degree		$150,000â€“$199,999	1000	Health care or social assistance		3		1		New York	Urban area	No	No		Every 2â€“3 weeks			4	4	5	5	3	3	5	5	5	5	5	5	4	4	4	4	5	3		Clamshell	Red		6
1a	30	R_3094CCc8vWlVNPW	Yes	I buy almost all the groceries for my household	Male	1954	White/Caucassian, European American		4 year degree		More than $200,000	300	Management of companies or enterprises		2		0		California	Suburban	No	No		4 or more times per week			5	4	5	5	5	4	5	5	5	5	5	5	5	5	2	5	5	3		Pre-bagged	Green		2
1a	30	R_3094CCc8vWlVNPW	Yes	I buy almost all the groceries for my household	Male	1954	White/Caucassian, European American		4 year degree		More than $200,000	300	Management of companies or enterprises		2		0		California	Suburban	No	No		4 or more times per week			5	4	5	5	5	4	5	5	5	5	5	5	5	5	2	5	5	3		Pre-bagged	Green		2
1a	30	R_3094CCc8vWlVNPW	Yes	I buy almost all the groceries for my household	Male	1954	White/Caucassian, European American		4 year degree		More than $200,000	300	Management of companies or enterprises		2		0		California	Suburban	No	No		4 or more times per week			5	4	5	5	5	4	5	5	5	5	5	5	5	5	2	5	5	3		Pre-bagged	Green		2
1a	30	R_3094CCc8vWlVNPW	Yes	I buy almost all the groceries for my household	Male	1954	White/Caucassian, European American		4 year degree		More than $200,000	300	Management of companies or enterprises		2		0		California	Suburban	No	No		4 or more times per week			5	4	5	5	5	4	5	5	5	5	5	5	5	5	2	5	5	3		Pre-bagged	Green		2
1a	30	R_3094CCc8vWlVNPW	Yes	I buy almost all the groceries for my household	Male	1954	White/Caucassian, European American		4 year degree		More than $200,000	300	Management of companies or enterprises		2		0		California	Suburban	No	No		4 or more times per week			5	4	5	5	5	4	5	5	5	5	5	5	5	5	2	5	5	3		Pre-bagged	Green		2
1a	30	R_3094CCc8vWlVNPW	Yes	I buy almost all the groceries for my household	Male	1954	White/Caucassian, European American		4 year degree		More than $200,000	300	Management of companies or enterprises		2		0		California	Suburban	No	No		4 or more times per week			5	4	5	5	5	4	5	5	5	5	5	5	5	5	2	5	5	3		Pre-bagged	Green		2
1a	30	R_3094CCc8vWlVNPW	Yes	I buy almost all the groceries for my household	Male	1954	White/Caucassian, European American		4 year degree		More than $200,000	300	Management of companies or enterprises		2		0		California	Suburban	No	No		4 or more times per week			5	4	5	5	5	4	5	5	5	5	5	5	5	5	2	5	5	3		Pre-bagged	Green		2
1a	30	R_3094CCc8vWlVNPW	Yes	I buy almost all the groceries for my household	Male	1954	White/Caucassian, European American		4 year degree		More than $200,000	300	Management of companies or enterprises		2		0		California	Suburban	No	No		4 or more times per week			5	4	5	5	5	4	5	5	5	5	5	5	5	5	2	5	5	3		Pre-bagged	Green		2
1a	30	R_3094CCc8vWlVNPW	Yes	I buy almost all the groceries for my household	Male	1954	White/Caucassian, European American		4 year degree		More than $200,000	300	Management of companies or enterprises		2		0		California	Suburban	No	No		4 or more times per week			5	4	5	5	5	4	5	5	5	5	5	5	5	5	2	5	5	3		Pre-bagged	Green		2
1a	30	R_3094CCc8vWlVNPW	Yes	I buy almost all the groceries for my household	Male	1954	White/Caucassian, European American		4 year degree		More than $200,000	300	Management of companies or enterprises		2		0		California	Suburban	No	No		4 or more times per week			5	4	5	5	5	4	5	5	5	5	5	5	5	5	2	5	5	3		Pre-bagged	Green		2
1a	30	R_3094CCc8vWlVNPW	Yes	I buy almost all the groceries for my household	Male	1954	White/Caucassian, European American		4 year degree		More than $200,000	300	Management of companies or enterprises		2		0		California	Suburban	No	No		4 or more times per week			5	4	5	5	5	4	5	5	5	5	5	5	5	5	2	5	5	3		Pre-bagged	Green		2
1a	30	R_3094CCc8vWlVNPW	Yes	I buy almost all the groceries for my household	Male	1954	White/Caucassian, European American		4 year degree		More than $200,000	300	Management of companies or enterprises		2		0		California	Suburban	No	No		4 or more times per week			5	4	5	5	5	4	5	5	5	5	5	5	5	5	2	5	5	3		Pre-bagged	Green		2
1a	30	R_3094CCc8vWlVNPW	Yes	I buy almost all the groceries for my household	Male	1954	White/Caucassian, European American		4 year degree		More than $200,000	300	Management of companies or enterprises		2		0		California	Suburban	No	No		4 or more times per week			5	4	5	5	5	4	5	5	5	5	5	5	5	5	2	5	5	3		Pre-bagged	Green		2
1a	30	R_3094CCc8vWlVNPW	Yes	I buy almost all the groceries for my household	Male	1954	White/Caucassian, European American		4 year degree		More than $200,000	300	Management of companies or enterprises		2		0		California	Suburban	No	No		4 or more times per week			5	4	5	5	5	4	5	5	5	5	5	5	5	5	2	5	5	3		Pre-bagged	Green		2
1a	30	R_3094CCc8vWlVNPW	Yes	I buy almost all the groceries for my household	Male	1954	White/Caucassian, European American		4 year degree		More than $200,000	300	Management of companies or enterprises		2		0		California	Suburban	No	No		4 or more times per week			5	4	5	5	5	4	5	5	5	5	5	5	5	5	2	5	5	3		Pre-bagged	Green		2
1a	30	R_3094CCc8vWlVNPW	Yes	I buy almost all the groceries for my household	Male	1954	White/Caucassian, European American		4 year degree		More than $200,000	300	Management of companies or enterprises		2		0		California	Suburban	No	No		4 or more times per week			5	4	5	5	5	4	5	5	5	5	5	5	5	5	2	5	5	3		Pre-bagged	Green		2
1a	30	R_3094CCc8vWlVNPW	Yes	I buy almost all the groceries for my household	Male	1954	White/Caucassian, European American		4 year degree		More than $200,000	300	Management of companies or enterprises		2		0		California	Suburban	No	No		4 or more times per week			5	4	5	5	5	4	5	5	5	5	5	5	5	5	2	5	5	3		Pre-bagged	Green		2
1a	30	R_3094CCc8vWlVNPW	Yes	I buy almost all the groceries for my household	Male	1954	White/Caucassian, European American		4 year degree		More than $200,000	300	Management of companies or enterprises		2		0		California	Suburban	No	No		4 or more times per week			5	4	5	5	5	4	5	5	5	5	5	5	5	5	2	5	5	3		Pre-bagged	Green		2
1a	30	R_3094CCc8vWlVNPW	Yes	I buy almost all the groceries for my household	Male	1954	White/Caucassian, European American		4 year degree		More than $200,000	300	Management of companies or enterprises		2		0		California	Suburban	No	No		4 or more times per week			5	4	5	5	5	4	5	5	5	5	5	5	5	5	2	5	5	3		Pre-bagged	Green		2
1a	30	R_3094CCc8vWlVNPW	Yes	I buy almost all the groceries for my household	Male	1954	White/Caucassian, European American		4 year degree		More than $200,000	300	Management of companies or enterprises		2		0		California	Suburban	No	No		4 or more times per week			5	4	5	5	5	4	5	5	5	5	5	5	5	5	2	5	5	3		Pre-bagged	Green		2
1a	30	R_3094CCc8vWlVNPW	Yes	I buy almost all the groceries for my household	Male	1954	White/Caucassian, European American		4 year degree		More than $200,000	300	Management of companies or enterprises		2		0		California	Suburban	No	No		4 or more times per week			5	4	5	5	5	4	5	5	5	5	5	5	5	5	2	5	5	3		Pre-bagged	Green		2
1a	30	R_3094CCc8vWlVNPW	Yes	I buy almost all the groceries for my household	Male	1954	White/Caucassian, European American		4 year degree		More than $200,000	300	Management of companies or enterprises		2		0		California	Suburban	No	No		4 or more times per week			5	4	5	5	5	4	5	5	5	5	5	5	5	5	2	5	5	3		Pre-bagged	Green		2
1a	30	R_3094CCc8vWlVNPW	Yes	I buy almost all the groceries for my household	Male	1954	White/Caucassian, European American		4 year degree		More than $200,000	300	Management of companies or enterprises		2		0		California	Suburban	No	No		4 or more times per week			5	4	5	5	5	4	5	5	5	5	5	5	5	5	2	5	5	3		Pre-bagged	Green		2
1a	30	R_3094CCc8vWlVNPW	Yes	I buy almost all the groceries for my household	Male	1954	White/Caucassian, European American		4 year degree		More than $200,000	300	Management of companies or enterprises		2		0		California	Suburban	No	No		4 or more times per week			5	4	5	5	5	4	5	5	5	5	5	5	5	5	2	5	5	3		Pre-bagged	Green		2
1a	31	R_2SAJ9oas1a4P9lY	Yes	I buy most of the groceries for my household	Female	1994	White/Caucassian, European American		Some college		More than $200,000	300	Educational services		4		0		California	Suburban	Yes	No		2â€“3 times per year	Have a preference for other fruit		4	4	5	3	3	3	5	5	5	5	5	5	3	4	4	5	4	1		Pre-bagged	Green		6
1a	31	R_2SAJ9oas1a4P9lY	Yes	I buy most of the groceries for my household	Female	1994	White/Caucassian, European American		Some college		More than $200,000	300	Educational services		4		0		California	Suburban	Yes	No		2â€“3 times per year	Have a preference for other fruit		4	4	5	3	3	3	5	5	5	5	5	5	3	4	4	5	4	1		Pre-bagged	Green		6
1a	31	R_2SAJ9oas1a4P9lY	Yes	I buy most of the groceries for my household	Female	1994	White/Caucassian, European American		Some college		More than $200,000	300	Educational services		4		0		California	Suburban	Yes	No		2â€“3 times per year	Have a preference for other fruit		4	4	5	3	3	3	5	5	5	5	5	5	3	4	4	5	4	1		Pre-bagged	Green		6
1a	31	R_2SAJ9oas1a4P9lY	Yes	I buy most of the groceries for my household	Female	1994	White/Caucassian, European American		Some college		More than $200,000	300	Educational services		4		0		California	Suburban	Yes	No		2â€“3 times per year	Have a preference for other fruit		4	4	5	3	3	3	5	5	5	5	5	5	3	4	4	5	4	1		Pre-bagged	Green		6
1a	31	R_2SAJ9oas1a4P9lY	Yes	I buy most of the groceries for my household	Female	1994	White/Caucassian, European American		Some college		More than $200,000	300	Educational services		4		0		California	Suburban	Yes	No		2â€“3 times per year	Have a preference for other fruit		4	4	5	3	3	3	5	5	5	5	5	5	3	4	4	5	4	1		Pre-bagged	Green		6
1a	31	R_2SAJ9oas1a4P9lY	Yes	I buy most of the groceries for my household	Female	1994	White/Caucassian, European American		Some college		More than $200,000	300	Educational services		4		0		California	Suburban	Yes	No		2â€“3 times per year	Have a preference for other fruit		4	4	5	3	3	3	5	5	5	5	5	5	3	4	4	5	4	1		Pre-bagged	Green		6
1a	31	R_2SAJ9oas1a4P9lY	Yes	I buy most of the groceries for my household	Female	1994	White/Caucassian, European American		Some college		More than $200,000	300	Educational services		4		0		California	Suburban	Yes	No		2â€“3 times per year	Have a preference for other fruit		4	4	5	3	3	3	5	5	5	5	5	5	3	4	4	5	4	1		Pre-bagged	Green		6
1a	31	R_2SAJ9oas1a4P9lY	Yes	I buy most of the groceries for my household	Female	1994	White/Caucassian, European American		Some college		More than $200,000	300	Educational services		4		0		California	Suburban	Yes	No		2â€“3 times per year	Have a preference for other fruit		4	4	5	3	3	3	5	5	5	5	5	5	3	4	4	5	4	1		Pre-bagged	Green		6
1a	31	R_2SAJ9oas1a4P9lY	Yes	I buy most of the groceries for my household	Female	1994	White/Caucassian, European American		Some college		More than $200,000	300	Educational services		4		0		California	Suburban	Yes	No		2â€“3 times per year	Have a preference for other fruit		4	4	5	3	3	3	5	5	5	5	5	5	3	4	4	5	4	1		Pre-bagged	Green		6
1a	31	R_2SAJ9oas1a4P9lY	Yes	I buy most of the groceries for my household	Female	1994	White/Caucassian, European American		Some college		More than $200,000	300	Educational services		4		0		California	Suburban	Yes	No		2â€“3 times per year	Have a preference for other fruit		4	4	5	3	3	3	5	5	5	5	5	5	3	4	4	5	4	1		Pre-bagged	Green		6
1a	31	R_2SAJ9oas1a4P9lY	Yes	I buy most of the groceries for my household	Female	1994	White/Caucassian, European American		Some college		More than $200,000	300	Educational services		4		0		California	Suburban	Yes	No		2â€“3 times per year	Have a preference for other fruit		4	4	5	3	3	3	5	5	5	5	5	5	3	4	4	5	4	1		Pre-bagged	Green		6
1a	31	R_2SAJ9oas1a4P9lY	Yes	I buy most of the groceries for my household	Female	1994	White/Caucassian, European American		Some college		More than $200,000	300	Educational services		4		0		California	Suburban	Yes	No		2â€“3 times per year	Have a preference for other fruit		4	4	5	3	3	3	5	5	5	5	5	5	3	4	4	5	4	1		Pre-bagged	Green		6
1a	31	R_2SAJ9oas1a4P9lY	Yes	I buy most of the groceries for my household	Female	1994	White/Caucassian, European American		Some college		More than $200,000	300	Educational services		4		0		California	Suburban	Yes	No		2â€“3 times per year	Have a preference for other fruit		4	4	5	3	3	3	5	5	5	5	5	5	3	4	4	5	4	1		Pre-bagged	Green		6
1a	31	R_2SAJ9oas1a4P9lY	Yes	I buy most of the groceries for my household	Female	1994	White/Caucassian, European American		Some college		More than $200,000	300	Educational services		4		0		California	Suburban	Yes	No		2â€“3 times per year	Have a preference for other fruit		4	4	5	3	3	3	5	5	5	5	5	5	3	4	4	5	4	1		Pre-bagged	Green		6
1a	31	R_2SAJ9oas1a4P9lY	Yes	I buy most of the groceries for my household	Female	1994	White/Caucassian, European American		Some college		More than $200,000	300	Educational services		4		0		California	Suburban	Yes	No		2â€“3 times per year	Have a preference for other fruit		4	4	5	3	3	3	5	5	5	5	5	5	3	4	4	5	4	1		Pre-bagged	Green		6
1a	31	R_2SAJ9oas1a4P9lY	Yes	I buy most of the groceries for my household	Female	1994	White/Caucassian, European American		Some college		More than $200,000	300	Educational services		4		0		California	Suburban	Yes	No		2â€“3 times per year	Have a preference for other fruit		4	4	5	3	3	3	5	5	5	5	5	5	3	4	4	5	4	1		Pre-bagged	Green		6
1a	31	R_2SAJ9oas1a4P9lY	Yes	I buy most of the groceries for my household	Female	1994	White/Caucassian, European American		Some college		More than $200,000	300	Educational services		4		0		California	Suburban	Yes	No		2â€“3 times per year	Have a preference for other fruit		4	4	5	3	3	3	5	5	5	5	5	5	3	4	4	5	4	1		Pre-bagged	Green		6
1a	31	R_2SAJ9oas1a4P9lY	Yes	I buy most of the groceries for my household	Female	1994	White/Caucassian, European American		Some college		More than $200,000	300	Educational services		4		0		California	Suburban	Yes	No		2â€“3 times per year	Have a preference for other fruit		4	4	5	3	3	3	5	5	5	5	5	5	3	4	4	5	4	1		Pre-bagged	Green		6
1a	31	R_2SAJ9oas1a4P9lY	Yes	I buy most of the groceries for my household	Female	1994	White/Caucassian, European American		Some college		More than $200,000	300	Educational services		4		0		California	Suburban	Yes	No		2â€“3 times per year	Have a preference for other fruit		4	4	5	3	3	3	5	5	5	5	5	5	3	4	4	5	4	1		Pre-bagged	Green		6
1a	31	R_2SAJ9oas1a4P9lY	Yes	I buy most of the groceries for my household	Female	1994	White/Caucassian, European American		Some college		More than $200,000	300	Educational services		4		0		California	Suburban	Yes	No		2â€“3 times per year	Have a preference for other fruit		4	4	5	3	3	3	5	5	5	5	5	5	3	4	4	5	4	1		Pre-bagged	Green		6
1a	31	R_2SAJ9oas1a4P9lY	Yes	I buy most of the groceries for my household	Female	1994	White/Caucassian, European American		Some college		More than $200,000	300	Educational services		4		0		California	Suburban	Yes	No		2â€“3 times per year	Have a preference for other fruit		4	4	5	3	3	3	5	5	5	5	5	5	3	4	4	5	4	1		Pre-bagged	Green		6
1a	31	R_2SAJ9oas1a4P9lY	Yes	I buy most of the groceries for my household	Female	1994	White/Caucassian, European American		Some college		More than $200,000	300	Educational services		4		0		California	Suburban	Yes	No		2â€“3 times per year	Have a preference for other fruit		4	4	5	3	3	3	5	5	5	5	5	5	3	4	4	5	4	1		Pre-bagged	Green		6
1a	31	R_2SAJ9oas1a4P9lY	Yes	I buy most of the groceries for my household	Female	1994	White/Caucassian, European American		Some college		More than $200,000	300	Educational services		4		0		California	Suburban	Yes	No		2â€“3 times per year	Have a preference for other fruit		4	4	5	3	3	3	5	5	5	5	5	5	3	4	4	5	4	1		Pre-bagged	Green		6
1a	31	R_2SAJ9oas1a4P9lY	Yes	I buy most of the groceries for my household	Female	1994	White/Caucassian, European American		Some college		More than $200,000	300	Educational services		4		0		California	Suburban	Yes	No		2â€“3 times per year	Have a preference for other fruit		4	4	5	3	3	3	5	5	5	5	5	5	3	4	4	5	4	1		Pre-bagged	Green		6
1a	32	R_DidrhZJrmfvcqOZ	Yes	I buy about half of the groceries for my household	Female	2000	Other (please specify)	Mixed	High school graduate		More than $200,000	100	Other, please specify	Student	4		2		Florida	Suburban	No	Yes	Pesco vegetarianÂ¬â€”No meat, but I eat fish, eggs, milk, and dairy products.	Every 2â€“3 weeks			5	3	4	3	1	1	3	5	5	5	5	5	1	1	5	5	5	2		Pre-bagged	Green		1
1a	32	R_DidrhZJrmfvcqOZ	Yes	I buy about half of the groceries for my household	Female	2000	Other (please specify)	Mixed	High school graduate		More than $200,000	100	Other, please specify	Student	4		2		Florida	Suburban	No	Yes	Pesco vegetarianÂ¬â€”No meat, but I eat fish, eggs, milk, and dairy products.	Every 2â€“3 weeks			5	3	4	3	1	1	3	5	5	5	5	5	1	1	5	5	5	2		Pre-bagged	Green		1
1a	32	R_DidrhZJrmfvcqOZ	Yes	I buy about half of the groceries for my household	Female	2000	Other (please specify)	Mixed	High school graduate		More than $200,000	100	Other, please specify	Student	4		2		Florida	Suburban	No	Yes	Pesco vegetarianÂ¬â€”No meat, but I eat fish, eggs, milk, and dairy products.	Every 2â€“3 weeks			5	3	4	3	1	1	3	5	5	5	5	5	1	1	5	5	5	2		Pre-bagged	Green		1
1a	32	R_DidrhZJrmfvcqOZ	Yes	I buy about half of the groceries for my household	Female	2000	Other (please specify)	Mixed	High school graduate		More than $200,000	100	Other, please specify	Student	4		2		Florida	Suburban	No	Yes	Pesco vegetarianÂ¬â€”No meat, but I eat fish, eggs, milk, and dairy products.	Every 2â€“3 weeks			5	3	4	3	1	1	3	5	5	5	5	5	1	1	5	5	5	2		Pre-bagged	Green		1
1a	32	R_DidrhZJrmfvcqOZ	Yes	I buy about half of the groceries for my household	Female	2000	Other (please specify)	Mixed	High school graduate		More than $200,000	100	Other, please specify	Student	4		2		Florida	Suburban	No	Yes	Pesco vegetarianÂ¬â€”No meat, but I eat fish, eggs, milk, and dairy products.	Every 2â€“3 weeks			5	3	4	3	1	1	3	5	5	5	5	5	1	1	5	5	5	2		Pre-bagged	Green		1
1a	32	R_DidrhZJrmfvcqOZ	Yes	I buy about half of the groceries for my household	Female	2000	Other (please specify)	Mixed	High school graduate		More than $200,000	100	Other, please specify	Student	4		2		Florida	Suburban	No	Yes	Pesco vegetarianÂ¬â€”No meat, but I eat fish, eggs, milk, and dairy products.	Every 2â€“3 weeks			5	3	4	3	1	1	3	5	5	5	5	5	1	1	5	5	5	2		Pre-bagged	Green		1
1a	32	R_DidrhZJrmfvcqOZ	Yes	I buy about half of the groceries for my household	Female	2000	Other (please specify)	Mixed	High school graduate		More than $200,000	100	Other, please specify	Student	4		2		Florida	Suburban	No	Yes	Pesco vegetarianÂ¬â€”No meat, but I eat fish, eggs, milk, and dairy products.	Every 2â€“3 weeks			5	3	4	3	1	1	3	5	5	5	5	5	1	1	5	5	5	2		Pre-bagged	Green		1
1a	32	R_DidrhZJrmfvcqOZ	Yes	I buy about half of the groceries for my household	Female	2000	Other (please specify)	Mixed	High school graduate		More than $200,000	100	Other, please specify	Student	4		2		Florida	Suburban	No	Yes	Pesco vegetarianÂ¬â€”No meat, but I eat fish, eggs, milk, and dairy products.	Every 2â€“3 weeks			5	3	4	3	1	1	3	5	5	5	5	5	1	1	5	5	5	2		Pre-bagged	Green		1
1a	32	R_DidrhZJrmfvcqOZ	Yes	I buy about half of the groceries for my household	Female	2000	Other (please specify)	Mixed	High school graduate		More than $200,000	100	Other, please specify	Student	4		2		Florida	Suburban	No	Yes	Pesco vegetarianÂ¬â€”No meat, but I eat fish, eggs, milk, and dairy products.	Every 2â€“3 weeks			5	3	4	3	1	1	3	5	5	5	5	5	1	1	5	5	5	2		Pre-bagged	Green		1
1a	32	R_DidrhZJrmfvcqOZ	Yes	I buy about half of the groceries for my household	Female	2000	Other (please specify)	Mixed	High school graduate		More than $200,000	100	Other, please specify	Student	4		2		Florida	Suburban	No	Yes	Pesco vegetarianÂ¬â€”No meat, but I eat fish, eggs, milk, and dairy products.	Every 2â€“3 weeks			5	3	4	3	1	1	3	5	5	5	5	5	1	1	5	5	5	2		Pre-bagged	Green		1
1a	32	R_DidrhZJrmfvcqOZ	Yes	I buy about half of the groceries for my household	Female	2000	Other (please specify)	Mixed	High school graduate		More than $200,000	100	Other, please specify	Student	4		2		Florida	Suburban	No	Yes	Pesco vegetarianÂ¬â€”No meat, but I eat fish, eggs, milk, and dairy products.	Every 2â€“3 weeks			5	3	4	3	1	1	3	5	5	5	5	5	1	1	5	5	5	2		Pre-bagged	Green		1
1a	32	R_DidrhZJrmfvcqOZ	Yes	I buy about half of the groceries for my household	Female	2000	Other (please specify)	Mixed	High school graduate		More than $200,000	100	Other, please specify	Student	4		2		Florida	Suburban	No	Yes	Pesco vegetarianÂ¬â€”No meat, but I eat fish, eggs, milk, and dairy products.	Every 2â€“3 weeks			5	3	4	3	1	1	3	5	5	5	5	5	1	1	5	5	5	2		Pre-bagged	Green		1
1a	32	R_DidrhZJrmfvcqOZ	Yes	I buy about half of the groceries for my household	Female	2000	Other (please specify)	Mixed	High school graduate		More than $200,000	100	Other, please specify	Student	4		2		Florida	Suburban	No	Yes	Pesco vegetarianÂ¬â€”No meat, but I eat fish, eggs, milk, and dairy products.	Every 2â€“3 weeks			5	3	4	3	1	1	3	5	5	5	5	5	1	1	5	5	5	2		Pre-bagged	Green		1
1a	32	R_DidrhZJrmfvcqOZ	Yes	I buy about half of the groceries for my household	Female	2000	Other (please specify)	Mixed	High school graduate		More than $200,000	100	Other, please specify	Student	4		2		Florida	Suburban	No	Yes	Pesco vegetarianÂ¬â€”No meat, but I eat fish, eggs, milk, and dairy products.	Every 2â€“3 weeks			5	3	4	3	1	1	3	5	5	5	5	5	1	1	5	5	5	2		Pre-bagged	Green		1
1a	32	R_DidrhZJrmfvcqOZ	Yes	I buy about half of the groceries for my household	Female	2000	Other (please specify)	Mixed	High school graduate		More than $200,000	100	Other, please specify	Student	4		2		Florida	Suburban	No	Yes	Pesco vegetarianÂ¬â€”No meat, but I eat fish, eggs, milk, and dairy products.	Every 2â€“3 weeks			5	3	4	3	1	1	3	5	5	5	5	5	1	1	5	5	5	2		Pre-bagged	Green		1
1a	32	R_DidrhZJrmfvcqOZ	Yes	I buy about half of the groceries for my household	Female	2000	Other (please specify)	Mixed	High school graduate		More than $200,000	100	Other, please specify	Student	4		2		Florida	Suburban	No	Yes	Pesco vegetarianÂ¬â€”No meat, but I eat fish, eggs, milk, and dairy products.	Every 2â€“3 weeks			5	3	4	3	1	1	3	5	5	5	5	5	1	1	5	5	5	2		Pre-bagged	Green		1
1a	32	R_DidrhZJrmfvcqOZ	Yes	I buy about half of the groceries for my household	Female	2000	Other (please specify)	Mixed	High school graduate		More than $200,000	100	Other, please specify	Student	4		2		Florida	Suburban	No	Yes	Pesco vegetarianÂ¬â€”No meat, but I eat fish, eggs, milk, and dairy products.	Every 2â€“3 weeks			5	3	4	3	1	1	3	5	5	5	5	5	1	1	5	5	5	2		Pre-bagged	Green		1
1a	32	R_DidrhZJrmfvcqOZ	Yes	I buy about half of the groceries for my household	Female	2000	Other (please specify)	Mixed	High school graduate		More than $200,000	100	Other, please specify	Student	4		2		Florida	Suburban	No	Yes	Pesco vegetarianÂ¬â€”No meat, but I eat fish, eggs, milk, and dairy products.	Every 2â€“3 weeks			5	3	4	3	1	1	3	5	5	5	5	5	1	1	5	5	5	2		Pre-bagged	Green		1
1a	32	R_DidrhZJrmfvcqOZ	Yes	I buy about half of the groceries for my household	Female	2000	Other (please specify)	Mixed	High school graduate		More than $200,000	100	Other, please specify	Student	4		2		Florida	Suburban	No	Yes	Pesco vegetarianÂ¬â€”No meat, but I eat fish, eggs, milk, and dairy products.	Every 2â€“3 weeks			5	3	4	3	1	1	3	5	5	5	5	5	1	1	5	5	5	2		Pre-bagged	Green		1
1a	32	R_DidrhZJrmfvcqOZ	Yes	I buy about half of the groceries for my household	Female	2000	Other (please specify)	Mixed	High school graduate		More than $200,000	100	Other, please specify	Student	4		2		Florida	Suburban	No	Yes	Pesco vegetarianÂ¬â€”No meat, but I eat fish, eggs, milk, and dairy products.	Every 2â€“3 weeks			5	3	4	3	1	1	3	5	5	5	5	5	1	1	5	5	5	2		Pre-bagged	Green		1
1a	32	R_DidrhZJrmfvcqOZ	Yes	I buy about half of the groceries for my household	Female	2000	Other (please specify)	Mixed	High school graduate		More than $200,000	100	Other, please specify	Student	4		2		Florida	Suburban	No	Yes	Pesco vegetarianÂ¬â€”No meat, but I eat fish, eggs, milk, and dairy products.	Every 2â€“3 weeks			5	3	4	3	1	1	3	5	5	5	5	5	1	1	5	5	5	2		Pre-bagged	Green		1
1a	32	R_DidrhZJrmfvcqOZ	Yes	I buy about half of the groceries for my household	Female	2000	Other (please specify)	Mixed	High school graduate		More than $200,000	100	Other, please specify	Student	4		2		Florida	Suburban	No	Yes	Pesco vegetarianÂ¬â€”No meat, but I eat fish, eggs, milk, and dairy products.	Every 2â€“3 weeks			5	3	4	3	1	1	3	5	5	5	5	5	1	1	5	5	5	2		Pre-bagged	Green		1
1a	32	R_DidrhZJrmfvcqOZ	Yes	I buy about half of the groceries for my household	Female	2000	Other (please specify)	Mixed	High school graduate		More than $200,000	100	Other, please specify	Student	4		2		Florida	Suburban	No	Yes	Pesco vegetarianÂ¬â€”No meat, but I eat fish, eggs, milk, and dairy products.	Every 2â€“3 weeks			5	3	4	3	1	1	3	5	5	5	5	5	1	1	5	5	5	2		Pre-bagged	Green		1
1a	32	R_DidrhZJrmfvcqOZ	Yes	I buy about half of the groceries for my household	Female	2000	Other (please specify)	Mixed	High school graduate		More than $200,000	100	Other, please specify	Student	4		2		Florida	Suburban	No	Yes	Pesco vegetarianÂ¬â€”No meat, but I eat fish, eggs, milk, and dairy products.	Every 2â€“3 weeks			5	3	4	3	1	1	3	5	5	5	5	5	1	1	5	5	5	2		Pre-bagged	Green		1
1a	33	R_Rn71CHuzmQCyt4R	Yes	I buy almost all the groceries for my household	Female	1973	Asian, Asian American		Postgraduate degree		$150,000â€“$199,999	500	Other, please specify	home maker	2		0		Nevada	Suburban	No	No		1â€“2 times per week			4	4	4	4	4	4	5	5	4	4	4	4	4	4	4	5	4	4		Loose	Red		4
1a	33	R_Rn71CHuzmQCyt4R	Yes	I buy almost all the groceries for my household	Female	1973	Asian, Asian American		Postgraduate degree		$150,000â€“$199,999	500	Other, please specify	home maker	2		0		Nevada	Suburban	No	No		1â€“2 times per week			4	4	4	4	4	4	5	5	4	4	4	4	4	4	4	5	4	4		Loose	Red		4
1a	33	R_Rn71CHuzmQCyt4R	Yes	I buy almost all the groceries for my household	Female	1973	Asian, Asian American		Postgraduate degree		$150,000â€“$199,999	500	Other, please specify	home maker	2		0		Nevada	Suburban	No	No		1â€“2 times per week			4	4	4	4	4	4	5	5	4	4	4	4	4	4	4	5	4	4		Loose	Red		4
1a	33	R_Rn71CHuzmQCyt4R	Yes	I buy almost all the groceries for my household	Female	1973	Asian, Asian American		Postgraduate degree		$150,000â€“$199,999	500	Other, please specify	home maker	2		0		Nevada	Suburban	No	No		1â€“2 times per week			4	4	4	4	4	4	5	5	4	4	4	4	4	4	4	5	4	4		Loose	Red		4
1a	33	R_Rn71CHuzmQCyt4R	Yes	I buy almost all the groceries for my household	Female	1973	Asian, Asian American		Postgraduate degree		$150,000â€“$199,999	500	Other, please specify	home maker	2		0		Nevada	Suburban	No	No		1â€“2 times per week			4	4	4	4	4	4	5	5	4	4	4	4	4	4	4	5	4	4		Loose	Red		4
1a	33	R_Rn71CHuzmQCyt4R	Yes	I buy almost all the groceries for my household	Female	1973	Asian, Asian American		Postgraduate degree		$150,000â€“$199,999	500	Other, please specify	home maker	2		0		Nevada	Suburban	No	No		1â€“2 times per week			4	4	4	4	4	4	5	5	4	4	4	4	4	4	4	5	4	4		Loose	Red		4
1a	33	R_Rn71CHuzmQCyt4R	Yes	I buy almost all the groceries for my household	Female	1973	Asian, Asian American		Postgraduate degree		$150,000â€“$199,999	500	Other, please specify	home maker	2		0		Nevada	Suburban	No	No		1â€“2 times per week			4	4	4	4	4	4	5	5	4	4	4	4	4	4	4	5	4	4		Loose	Red		4
1a	33	R_Rn71CHuzmQCyt4R	Yes	I buy almost all the groceries for my household	Female	1973	Asian, Asian American		Postgraduate degree		$150,000â€“$199,999	500	Other, please specify	home maker	2		0		Nevada	Suburban	No	No		1â€“2 times per week			4	4	4	4	4	4	5	5	4	4	4	4	4	4	4	5	4	4		Loose	Red		4
1a	33	R_Rn71CHuzmQCyt4R	Yes	I buy almost all the groceries for my household	Female	1973	Asian, Asian American		Postgraduate degree		$150,000â€“$199,999	500	Other, please specify	home maker	2		0		Nevada	Suburban	No	No		1â€“2 times per week			4	4	4	4	4	4	5	5	4	4	4	4	4	4	4	5	4	4		Loose	Red		4
1a	33	R_Rn71CHuzmQCyt4R	Yes	I buy almost all the groceries for my household	Female	1973	Asian, Asian American		Postgraduate degree		$150,000â€“$199,999	500	Other, please specify	home maker	2		0		Nevada	Suburban	No	No		1â€“2 times per week			4	4	4	4	4	4	5	5	4	4	4	4	4	4	4	5	4	4		Loose	Red		4
1a	33	R_Rn71CHuzmQCyt4R	Yes	I buy almost all the groceries for my household	Female	1973	Asian, Asian American		Postgraduate degree		$150,000â€“$199,999	500	Other, please specify	home maker	2		0		Nevada	Suburban	No	No		1â€“2 times per week			4	4	4	4	4	4	5	5	4	4	4	4	4	4	4	5	4	4		Loose	Red		4
1a	33	R_Rn71CHuzmQCyt4R	Yes	I buy almost all the groceries for my household	Female	1973	Asian, Asian American		Postgraduate degree		$150,000â€“$199,999	500	Other, please specify	home maker	2		0		Nevada	Suburban	No	No		1â€“2 times per week			4	4	4	4	4	4	5	5	4	4	4	4	4	4	4	5	4	4		Loose	Red		4
1a	33	R_Rn71CHuzmQCyt4R	Yes	I buy almost all the groceries for my household	Female	1973	Asian, Asian American		Postgraduate degree		$150,000â€“$199,999	500	Other, please specify	home maker	2		0		Nevada	Suburban	No	No		1â€“2 times per week			4	4	4	4	4	4	5	5	4	4	4	4	4	4	4	5	4	4		Loose	Red		4
1a	33	R_Rn71CHuzmQCyt4R	Yes	I buy almost all the groceries for my household	Female	1973	Asian, Asian American		Postgraduate degree		$150,000â€“$199,999	500	Other, please specify	home maker	2		0		Nevada	Suburban	No	No		1â€“2 times per week			4	4	4	4	4	4	5	5	4	4	4	4	4	4	4	5	4	4		Loose	Red		4
1a	33	R_Rn71CHuzmQCyt4R	Yes	I buy almost all the groceries for my household	Female	1973	Asian, Asian American		Postgraduate degree		$150,000â€“$199,999	500	Other, please specify	home maker	2		0		Nevada	Suburban	No	No		1â€“2 times per week			4	4	4	4	4	4	5	5	4	4	4	4	4	4	4	5	4	4		Loose	Red		4
1a	33	R_Rn71CHuzmQCyt4R	Yes	I buy almost all the groceries for my household	Female	1973	Asian, Asian American		Postgraduate degree		$150,000â€“$199,999	500	Other, please specify	home maker	2		0		Nevada	Suburban	No	No		1â€“2 times per week			4	4	4	4	4	4	5	5	4	4	4	4	4	4	4	5	4	4		Loose	Red		4
1a	33	R_Rn71CHuzmQCyt4R	Yes	I buy almost all the groceries for my household	Female	1973	Asian, Asian American		Postgraduate degree		$150,000â€“$199,999	500	Other, please specify	home maker	2		0		Nevada	Suburban	No	No		1â€“2 times per week			4	4	4	4	4	4	5	5	4	4	4	4	4	4	4	5	4	4		Loose	Red		4
1a	33	R_Rn71CHuzmQCyt4R	Yes	I buy almost all the groceries for my household	Female	1973	Asian, Asian American		Postgraduate degree		$150,000â€“$199,999	500	Other, please specify	home maker	2		0		Nevada	Suburban	No	No		1â€“2 times per week			4	4	4	4	4	4	5	5	4	4	4	4	4	4	4	5	4	4		Loose	Red		4
1a	33	R_Rn71CHuzmQCyt4R	Yes	I buy almost all the groceries for my household	Female	1973	Asian, Asian American		Postgraduate degree		$150,000â€“$199,999	500	Other, please specify	home maker	2		0		Nevada	Suburban	No	No		1â€“2 times per week			4	4	4	4	4	4	5	5	4	4	4	4	4	4	4	5	4	4		Loose	Red		4
1a	33	R_Rn71CHuzmQCyt4R	Yes	I buy almost all the groceries for my household	Female	1973	Asian, Asian American		Postgraduate degree		$150,000â€“$199,999	500	Other, please specify	home maker	2		0		Nevada	Suburban	No	No		1â€“2 times per week			4	4	4	4	4	4	5	5	4	4	4	4	4	4	4	5	4	4		Loose	Red		4
1a	33	R_Rn71CHuzmQCyt4R	Yes	I buy almost all the groceries for my household	Female	1973	Asian, Asian American		Postgraduate degree		$150,000â€“$199,999	500	Other, please specify	home maker	2		0		Nevada	Suburban	No	No		1â€“2 times per week			4	4	4	4	4	4	5	5	4	4	4	4	4	4	4	5	4	4		Loose	Red		4
1a	33	R_Rn71CHuzmQCyt4R	Yes	I buy almost all the groceries for my household	Female	1973	Asian, Asian American		Postgraduate degree		$150,000â€“$199,999	500	Other, please specify	home maker	2		0		Nevada	Suburban	No	No		1â€“2 times per week			4	4	4	4	4	4	5	5	4	4	4	4	4	4	4	5	4	4		Loose	Red		4
1a	33	R_Rn71CHuzmQCyt4R	Yes	I buy almost all the groceries for my household	Female	1973	Asian, Asian American		Postgraduate degree		$150,000â€“$199,999	500	Other, please specify	home maker	2		0		Nevada	Suburban	No	No		1â€“2 times per week			4	4	4	4	4	4	5	5	4	4	4	4	4	4	4	5	4	4		Loose	Red		4
1a	33	R_Rn71CHuzmQCyt4R	Yes	I buy almost all the groceries for my household	Female	1973	Asian, Asian American		Postgraduate degree		$150,000â€“$199,999	500	Other, please specify	home maker	2		0		Nevada	Suburban	No	No		1â€“2 times per week			4	4	4	4	4	4	5	5	4	4	4	4	4	4	4	5	4	4		Loose	Red		4
1a	34	R_ac609PGoh4JxGWR	Yes	I buy about half of the groceries for my household	Female	2001	Asian, Asian American		Some college		More than $200,000	500	Accommodation or food services		4		0		California	Urban area	No	No		Every 2â€“3 months	Have a preference for other fruit		3	3	4	3	3	3	4	4	4	4	4	4	3	3	3	3	3	2		Clamshell	Green		6
1a	34	R_ac609PGoh4JxGWR	Yes	I buy about half of the groceries for my household	Female	2001	Asian, Asian American		Some college		More than $200,000	500	Accommodation or food services		4		0		California	Urban area	No	No		Every 2â€“3 months	Have a preference for other fruit		3	3	4	3	3	3	4	4	4	4	4	4	3	3	3	3	3	2		Clamshell	Green		6
1a	34	R_ac609PGoh4JxGWR	Yes	I buy about half of the groceries for my household	Female	2001	Asian, Asian American		Some college		More than $200,000	500	Accommodation or food services		4		0		California	Urban area	No	No		Every 2â€“3 months	Have a preference for other fruit		3	3	4	3	3	3	4	4	4	4	4	4	3	3	3	3	3	2		Clamshell	Green		6
1a	34	R_ac609PGoh4JxGWR	Yes	I buy about half of the groceries for my household	Female	2001	Asian, Asian American		Some college		More than $200,000	500	Accommodation or food services		4		0		California	Urban area	No	No		Every 2â€“3 months	Have a preference for other fruit		3	3	4	3	3	3	4	4	4	4	4	4	3	3	3	3	3	2		Clamshell	Green		6
1a	34	R_ac609PGoh4JxGWR	Yes	I buy about half of the groceries for my household	Female	2001	Asian, Asian American		Some college		More than $200,000	500	Accommodation or food services		4		0		California	Urban area	No	No		Every 2â€“3 months	Have a preference for other fruit		3	3	4	3	3	3	4	4	4	4	4	4	3	3	3	3	3	2		Clamshell	Green		6
1a	34	R_ac609PGoh4JxGWR	Yes	I buy about half of the groceries for my household	Female	2001	Asian, Asian American		Some college		More than $200,000	500	Accommodation or food services		4		0		California	Urban area	No	No		Every 2â€“3 months	Have a preference for other fruit		3	3	4	3	3	3	4	4	4	4	4	4	3	3	3	3	3	2		Clamshell	Green		6
1a	34	R_ac609PGoh4JxGWR	Yes	I buy about half of the groceries for my household	Female	2001	Asian, Asian American		Some college		More than $200,000	500	Accommodation or food services		4		0		California	Urban area	No	No		Every 2â€“3 months	Have a preference for other fruit		3	3	4	3	3	3	4	4	4	4	4	4	3	3	3	3	3	2		Clamshell	Green		6
1a	34	R_ac609PGoh4JxGWR	Yes	I buy about half of the groceries for my household	Female	2001	Asian, Asian American		Some college		More than $200,000	500	Accommodation or food services		4		0		California	Urban area	No	No		Every 2â€“3 months	Have a preference for other fruit		3	3	4	3	3	3	4	4	4	4	4	4	3	3	3	3	3	2		Clamshell	Green		6
1a	34	R_ac609PGoh4JxGWR	Yes	I buy about half of the groceries for my household	Female	2001	Asian, Asian American		Some college		More than $200,000	500	Accommodation or food services		4		0		California	Urban area	No	No		Every 2â€“3 months	Have a preference for other fruit		3	3	4	3	3	3	4	4	4	4	4	4	3	3	3	3	3	2		Clamshell	Green		6
1a	34	R_ac609PGoh4JxGWR	Yes	I buy about half of the groceries for my household	Female	2001	Asian, Asian American		Some college		More than $200,000	500	Accommodation or food services		4		0		California	Urban area	No	No		Every 2â€“3 months	Have a preference for other fruit		3	3	4	3	3	3	4	4	4	4	4	4	3	3	3	3	3	2		Clamshell	Green		6
1a	34	R_ac609PGoh4JxGWR	Yes	I buy about half of the groceries for my household	Female	2001	Asian, Asian American		Some college		More than $200,000	500	Accommodation or food services		4		0		California	Urban area	No	No		Every 2â€“3 months	Have a preference for other fruit		3	3	4	3	3	3	4	4	4	4	4	4	3	3	3	3	3	2		Clamshell	Green		6
1a	34	R_ac609PGoh4JxGWR	Yes	I buy about half of the groceries for my household	Female	2001	Asian, Asian American		Some college		More than $200,000	500	Accommodation or food services		4		0		California	Urban area	No	No		Every 2â€“3 months	Have a preference for other fruit		3	3	4	3	3	3	4	4	4	4	4	4	3	3	3	3	3	2		Clamshell	Green		6
1a	34	R_ac609PGoh4JxGWR	Yes	I buy about half of the groceries for my household	Female	2001	Asian, Asian American		Some college		More than $200,000	500	Accommodation or food services		4		0		California	Urban area	No	No		Every 2â€“3 months	Have a preference for other fruit		3	3	4	3	3	3	4	4	4	4	4	4	3	3	3	3	3	2		Clamshell	Green		6
1a	34	R_ac609PGoh4JxGWR	Yes	I buy about half of the groceries for my household	Female	2001	Asian, Asian American		Some college		More than $200,000	500	Accommodation or food services		4		0		California	Urban area	No	No		Every 2â€“3 months	Have a preference for other fruit		3	3	4	3	3	3	4	4	4	4	4	4	3	3	3	3	3	2		Clamshell	Green		6
1a	34	R_ac609PGoh4JxGWR	Yes	I buy about half of the groceries for my household	Female	2001	Asian, Asian American		Some college		More than $200,000	500	Accommodation or food services		4		0		California	Urban area	No	No		Every 2â€“3 months	Have a preference for other fruit		3	3	4	3	3	3	4	4	4	4	4	4	3	3	3	3	3	2		Clamshell	Green		6
1a	34	R_ac609PGoh4JxGWR	Yes	I buy about half of the groceries for my household	Female	2001	Asian, Asian American		Some college		More than $200,000	500	Accommodation or food services		4		0		California	Urban area	No	No		Every 2â€“3 months	Have a preference for other fruit		3	3	4	3	3	3	4	4	4	4	4	4	3	3	3	3	3	2		Clamshell	Green		6
1a	34	R_ac609PGoh4JxGWR	Yes	I buy about half of the groceries for my household	Female	2001	Asian, Asian American		Some college		More than $200,000	500	Accommodation or food services		4		0		California	Urban area	No	No		Every 2â€“3 months	Have a preference for other fruit		3	3	4	3	3	3	4	4	4	4	4	4	3	3	3	3	3	2		Clamshell	Green		6
1a	34	R_ac609PGoh4JxGWR	Yes	I buy about half of the groceries for my household	Female	2001	Asian, Asian American		Some college		More than $200,000	500	Accommodation or food services		4		0		California	Urban area	No	No		Every 2â€“3 months	Have a preference for other fruit		3	3	4	3	3	3	4	4	4	4	4	4	3	3	3	3	3	2		Clamshell	Green		6
1a	34	R_ac609PGoh4JxGWR	Yes	I buy about half of the groceries for my household	Female	2001	Asian, Asian American		Some college		More than $200,000	500	Accommodation or food services		4		0		California	Urban area	No	No		Every 2â€“3 months	Have a preference for other fruit		3	3	4	3	3	3	4	4	4	4	4	4	3	3	3	3	3	2		Clamshell	Green		6
1a	34	R_ac609PGoh4JxGWR	Yes	I buy about half of the groceries for my household	Female	2001	Asian, Asian American		Some college		More than $200,000	500	Accommodation or food services		4		0		California	Urban area	No	No		Every 2â€“3 months	Have a preference for other fruit		3	3	4	3	3	3	4	4	4	4	4	4	3	3	3	3	3	2		Clamshell	Green		6
1a	34	R_ac609PGoh4JxGWR	Yes	I buy about half of the groceries for my household	Female	2001	Asian, Asian American		Some college		More than $200,000	500	Accommodation or food services		4		0		California	Urban area	No	No		Every 2â€“3 months	Have a preference for other fruit		3	3	4	3	3	3	4	4	4	4	4	4	3	3	3	3	3	2		Clamshell	Green		6
1a	34	R_ac609PGoh4JxGWR	Yes	I buy about half of the groceries for my household	Female	2001	Asian, Asian American		Some college		More than $200,000	500	Accommodation or food services		4		0		California	Urban area	No	No		Every 2â€“3 months	Have a preference for other fruit		3	3	4	3	3	3	4	4	4	4	4	4	3	3	3	3	3	2		Clamshell	Green		6
1a	34	R_ac609PGoh4JxGWR	Yes	I buy about half of the groceries for my household	Female	2001	Asian, Asian American		Some college		More than $200,000	500	Accommodation or food services		4		0		California	Urban area	No	No		Every 2â€“3 months	Have a preference for other fruit		3	3	4	3	3	3	4	4	4	4	4	4	3	3	3	3	3	2		Clamshell	Green		6
1a	34	R_ac609PGoh4JxGWR	Yes	I buy about half of the groceries for my household	Female	2001	Asian, Asian American		Some college		More than $200,000	500	Accommodation or food services		4		0		California	Urban area	No	No		Every 2â€“3 months	Have a preference for other fruit		3	3	4	3	3	3	4	4	4	4	4	4	3	3	3	3	3	2		Clamshell	Green		6
1a	35	R_1HefEkslsEBXqza	Yes	I buy almost all the groceries for my household	Male	1985	White/Caucassian, European American		Postgraduate degree		More than $200,000	300	Finance or insurance		4		2		California	Urban area	Yes	Yes	Semi vegetarianâ€”Mainly vegetarian, but sometimes I eat meat.	3â€“4 times per week			4	4	3	4	4	4	4	4	5	5	4	4	4	4	3	5	5	5		Clamshell	Red		3
1a	35	R_1HefEkslsEBXqza	Yes	I buy almost all the groceries for my household	Male	1985	White/Caucassian, European American		Postgraduate degree		More than $200,000	300	Finance or insurance		4		2		California	Urban area	Yes	Yes	Semi vegetarianâ€”Mainly vegetarian, but sometimes I eat meat.	3â€“4 times per week			4	4	3	4	4	4	4	4	5	5	4	4	4	4	3	5	5	5		Clamshell	Red		3
1a	35	R_1HefEkslsEBXqza	Yes	I buy almost all the groceries for my household	Male	1985	White/Caucassian, European American		Postgraduate degree		More than $200,000	300	Finance or insurance		4		2		California	Urban area	Yes	Yes	Semi vegetarianâ€”Mainly vegetarian, but sometimes I eat meat.	3â€“4 times per week			4	4	3	4	4	4	4	4	5	5	4	4	4	4	3	5	5	5		Clamshell	Red		3
1a	35	R_1HefEkslsEBXqza	Yes	I buy almost all the groceries for my household	Male	1985	White/Caucassian, European American		Postgraduate degree		More than $200,000	300	Finance or insurance		4		2		California	Urban area	Yes	Yes	Semi vegetarianâ€”Mainly vegetarian, but sometimes I eat meat.	3â€“4 times per week			4	4	3	4	4	4	4	4	5	5	4	4	4	4	3	5	5	5		Clamshell	Red		3
1a	35	R_1HefEkslsEBXqza	Yes	I buy almost all the groceries for my household	Male	1985	White/Caucassian, European American		Postgraduate degree		More than $200,000	300	Finance or insurance		4		2		California	Urban area	Yes	Yes	Semi vegetarianâ€”Mainly vegetarian, but sometimes I eat meat.	3â€“4 times per week			4	4	3	4	4	4	4	4	5	5	4	4	4	4	3	5	5	5		Clamshell	Red		3
1a	35	R_1HefEkslsEBXqza	Yes	I buy almost all the groceries for my household	Male	1985	White/Caucassian, European American		Postgraduate degree		More than $200,000	300	Finance or insurance		4		2		California	Urban area	Yes	Yes	Semi vegetarianâ€”Mainly vegetarian, but sometimes I eat meat.	3â€“4 times per week			4	4	3	4	4	4	4	4	5	5	4	4	4	4	3	5	5	5		Clamshell	Red		3
1a	35	R_1HefEkslsEBXqza	Yes	I buy almost all the groceries for my household	Male	1985	White/Caucassian, European American		Postgraduate degree		More than $200,000	300	Finance or insurance		4		2		California	Urban area	Yes	Yes	Semi vegetarianâ€”Mainly vegetarian, but sometimes I eat meat.	3â€“4 times per week			4	4	3	4	4	4	4	4	5	5	4	4	4	4	3	5	5	5		Clamshell	Red		3
1a	35	R_1HefEkslsEBXqza	Yes	I buy almost all the groceries for my household	Male	1985	White/Caucassian, European American		Postgraduate degree		More than $200,000	300	Finance or insurance		4		2		California	Urban area	Yes	Yes	Semi vegetarianâ€”Mainly vegetarian, but sometimes I eat meat.	3â€“4 times per week			4	4	3	4	4	4	4	4	5	5	4	4	4	4	3	5	5	5		Clamshell	Red		3
1a	35	R_1HefEkslsEBXqza	Yes	I buy almost all the groceries for my household	Male	1985	White/Caucassian, European American		Postgraduate degree		More than $200,000	300	Finance or insurance		4		2		California	Urban area	Yes	Yes	Semi vegetarianâ€”Mainly vegetarian, but sometimes I eat meat.	3â€“4 times per week			4	4	3	4	4	4	4	4	5	5	4	4	4	4	3	5	5	5		Clamshell	Red		3
1a	35	R_1HefEkslsEBXqza	Yes	I buy almost all the groceries for my household	Male	1985	White/Caucassian, European American		Postgraduate degree		More than $200,000	300	Finance or insurance		4		2		California	Urban area	Yes	Yes	Semi vegetarianâ€”Mainly vegetarian, but sometimes I eat meat.	3â€“4 times per week			4	4	3	4	4	4	4	4	5	5	4	4	4	4	3	5	5	5		Clamshell	Red		3
1a	35	R_1HefEkslsEBXqza	Yes	I buy almost all the groceries for my household	Male	1985	White/Caucassian, European American		Postgraduate degree		More than $200,000	300	Finance or insurance		4		2		California	Urban area	Yes	Yes	Semi vegetarianâ€”Mainly vegetarian, but sometimes I eat meat.	3â€“4 times per week			4	4	3	4	4	4	4	4	5	5	4	4	4	4	3	5	5	5		Clamshell	Red		3
1a	35	R_1HefEkslsEBXqza	Yes	I buy almost all the groceries for my household	Male	1985	White/Caucassian, European American		Postgraduate degree		More than $200,000	300	Finance or insurance		4		2		California	Urban area	Yes	Yes	Semi vegetarianâ€”Mainly vegetarian, but sometimes I eat meat.	3â€“4 times per week			4	4	3	4	4	4	4	4	5	5	4	4	4	4	3	5	5	5		Clamshell	Red		3
1a	35	R_1HefEkslsEBXqza	Yes	I buy almost all the groceries for my household	Male	1985	White/Caucassian, European American		Postgraduate degree		More than $200,000	300	Finance or insurance		4		2		California	Urban area	Yes	Yes	Semi vegetarianâ€”Mainly vegetarian, but sometimes I eat meat.	3â€“4 times per week			4	4	3	4	4	4	4	4	5	5	4	4	4	4	3	5	5	5		Clamshell	Red		3
1a	35	R_1HefEkslsEBXqza	Yes	I buy almost all the groceries for my household	Male	1985	White/Caucassian, European American		Postgraduate degree		More than $200,000	300	Finance or insurance		4		2		California	Urban area	Yes	Yes	Semi vegetarianâ€”Mainly vegetarian, but sometimes I eat meat.	3â€“4 times per week			4	4	3	4	4	4	4	4	5	5	4	4	4	4	3	5	5	5		Clamshell	Red		3
1a	35	R_1HefEkslsEBXqza	Yes	I buy almost all the groceries for my household	Male	1985	White/Caucassian, European American		Postgraduate degree		More than $200,000	300	Finance or insurance		4		2		California	Urban area	Yes	Yes	Semi vegetarianâ€”Mainly vegetarian, but sometimes I eat meat.	3â€“4 times per week			4	4	3	4	4	4	4	4	5	5	4	4	4	4	3	5	5	5		Clamshell	Red		3
1a	35	R_1HefEkslsEBXqza	Yes	I buy almost all the groceries for my household	Male	1985	White/Caucassian, European American		Postgraduate degree		More than $200,000	300	Finance or insurance		4		2		California	Urban area	Yes	Yes	Semi vegetarianâ€”Mainly vegetarian, but sometimes I eat meat.	3â€“4 times per week			4	4	3	4	4	4	4	4	5	5	4	4	4	4	3	5	5	5		Clamshell	Red		3
1a	35	R_1HefEkslsEBXqza	Yes	I buy almost all the groceries for my household	Male	1985	White/Caucassian, European American		Postgraduate degree		More than $200,000	300	Finance or insurance		4		2		California	Urban area	Yes	Yes	Semi vegetarianâ€”Mainly vegetarian, but sometimes I eat meat.	3â€“4 times per week			4	4	3	4	4	4	4	4	5	5	4	4	4	4	3	5	5	5		Clamshell	Red		3
1a	35	R_1HefEkslsEBXqza	Yes	I buy almost all the groceries for my household	Male	1985	White/Caucassian, European American		Postgraduate degree		More than $200,000	300	Finance or insurance		4		2		California	Urban area	Yes	Yes	Semi vegetarianâ€”Mainly vegetarian, but sometimes I eat meat.	3â€“4 times per week			4	4	3	4	4	4	4	4	5	5	4	4	4	4	3	5	5	5		Clamshell	Red		3
1a	35	R_1HefEkslsEBXqza	Yes	I buy almost all the groceries for my household	Male	1985	White/Caucassian, European American		Postgraduate degree		More than $200,000	300	Finance or insurance		4		2		California	Urban area	Yes	Yes	Semi vegetarianâ€”Mainly vegetarian, but sometimes I eat meat.	3â€“4 times per week			4	4	3	4	4	4	4	4	5	5	4	4	4	4	3	5	5	5		Clamshell	Red		3
1a	35	R_1HefEkslsEBXqza	Yes	I buy almost all the groceries for my household	Male	1985	White/Caucassian, European American		Postgraduate degree		More than $200,000	300	Finance or insurance		4		2		California	Urban area	Yes	Yes	Semi vegetarianâ€”Mainly vegetarian, but sometimes I eat meat.	3â€“4 times per week			4	4	3	4	4	4	4	4	5	5	4	4	4	4	3	5	5	5		Clamshell	Red		3
1a	35	R_1HefEkslsEBXqza	Yes	I buy almost all the groceries for my household	Male	1985	White/Caucassian, European American		Postgraduate degree		More than $200,000	300	Finance or insurance		4		2		California	Urban area	Yes	Yes	Semi vegetarianâ€”Mainly vegetarian, but sometimes I eat meat.	3â€“4 times per week			4	4	3	4	4	4	4	4	5	5	4	4	4	4	3	5	5	5		Clamshell	Red		3
1a	35	R_1HefEkslsEBXqza	Yes	I buy almost all the groceries for my household	Male	1985	White/Caucassian, European American		Postgraduate degree		More than $200,000	300	Finance or insurance		4		2		California	Urban area	Yes	Yes	Semi vegetarianâ€”Mainly vegetarian, but sometimes I eat meat.	3â€“4 times per week			4	4	3	4	4	4	4	4	5	5	4	4	4	4	3	5	5	5		Clamshell	Red		3
1a	35	R_1HefEkslsEBXqza	Yes	I buy almost all the groceries for my household	Male	1985	White/Caucassian, European American		Postgraduate degree		More than $200,000	300	Finance or insurance		4		2		California	Urban area	Yes	Yes	Semi vegetarianâ€”Mainly vegetarian, but sometimes I eat meat.	3â€“4 times per week			4	4	3	4	4	4	4	4	5	5	4	4	4	4	3	5	5	5		Clamshell	Red		3
1a	35	R_1HefEkslsEBXqza	Yes	I buy almost all the groceries for my household	Male	1985	White/Caucassian, European American		Postgraduate degree		More than $200,000	300	Finance or insurance		4		2		California	Urban area	Yes	Yes	Semi vegetarianâ€”Mainly vegetarian, but sometimes I eat meat.	3â€“4 times per week			4	4	3	4	4	4	4	4	5	5	4	4	4	4	3	5	5	5		Clamshell	Red		3
1a	36	R_3kLqDEAl6WdQ9w0	Yes	I buy about half of the groceries for my household	Female	2001	White/Caucassian, European American		Some college		$150,000â€“$199,999	200	Other, please specify	Student	4		0		New York	Suburban	No	No		Every 2â€“3 months	Have a preference for other fruit		4	4	5	4	4	4	4	4	4	5	4	4	2	4	4	4	4	1		Pre-bagged	Red		4
1a	36	R_3kLqDEAl6WdQ9w0	Yes	I buy about half of the groceries for my household	Female	2001	White/Caucassian, European American		Some college		$150,000â€“$199,999	200	Other, please specify	Student	4		0		New York	Suburban	No	No		Every 2â€“3 months	Have a preference for other fruit		4	4	5	4	4	4	4	4	4	5	4	4	2	4	4	4	4	1		Pre-bagged	Red		4
1a	36	R_3kLqDEAl6WdQ9w0	Yes	I buy about half of the groceries for my household	Female	2001	White/Caucassian, European American		Some college		$150,000â€“$199,999	200	Other, please specify	Student	4		0		New York	Suburban	No	No		Every 2â€“3 months	Have a preference for other fruit		4	4	5	4	4	4	4	4	4	5	4	4	2	4	4	4	4	1		Pre-bagged	Red		4
1a	36	R_3kLqDEAl6WdQ9w0	Yes	I buy about half of the groceries for my household	Female	2001	White/Caucassian, European American		Some college		$150,000â€“$199,999	200	Other, please specify	Student	4		0		New York	Suburban	No	No		Every 2â€“3 months	Have a preference for other fruit		4	4	5	4	4	4	4	4	4	5	4	4	2	4	4	4	4	1		Pre-bagged	Red		4
1a	36	R_3kLqDEAl6WdQ9w0	Yes	I buy about half of the groceries for my household	Female	2001	White/Caucassian, European American		Some college		$150,000â€“$199,999	200	Other, please specify	Student	4		0		New York	Suburban	No	No		Every 2â€“3 months	Have a preference for other fruit		4	4	5	4	4	4	4	4	4	5	4	4	2	4	4	4	4	1		Pre-bagged	Red		4
1a	36	R_3kLqDEAl6WdQ9w0	Yes	I buy about half of the groceries for my household	Female	2001	White/Caucassian, European American		Some college		$150,000â€“$199,999	200	Other, please specify	Student	4		0		New York	Suburban	No	No		Every 2â€“3 months	Have a preference for other fruit		4	4	5	4	4	4	4	4	4	5	4	4	2	4	4	4	4	1		Pre-bagged	Red		4
1a	36	R_3kLqDEAl6WdQ9w0	Yes	I buy about half of the groceries for my household	Female	2001	White/Caucassian, European American		Some college		$150,000â€“$199,999	200	Other, please specify	Student	4		0		New York	Suburban	No	No		Every 2â€“3 months	Have a preference for other fruit		4	4	5	4	4	4	4	4	4	5	4	4	2	4	4	4	4	1		Pre-bagged	Red		4
1a	36	R_3kLqDEAl6WdQ9w0	Yes	I buy about half of the groceries for my household	Female	2001	White/Caucassian, European American		Some college		$150,000â€“$199,999	200	Other, please specify	Student	4		0		New York	Suburban	No	No		Every 2â€“3 months	Have a preference for other fruit		4	4	5	4	4	4	4	4	4	5	4	4	2	4	4	4	4	1		Pre-bagged	Red		4
1a	36	R_3kLqDEAl6WdQ9w0	Yes	I buy about half of the groceries for my household	Female	2001	White/Caucassian, European American		Some college		$150,000â€“$199,999	200	Other, please specify	Student	4		0		New York	Suburban	No	No		Every 2â€“3 months	Have a preference for other fruit		4	4	5	4	4	4	4	4	4	5	4	4	2	4	4	4	4	1		Pre-bagged	Red		4
1a	36	R_3kLqDEAl6WdQ9w0	Yes	I buy about half of the groceries for my household	Female	2001	White/Caucassian, European American		Some college		$150,000â€“$199,999	200	Other, please specify	Student	4		0		New York	Suburban	No	No		Every 2â€“3 months	Have a preference for other fruit		4	4	5	4	4	4	4	4	4	5	4	4	2	4	4	4	4	1		Pre-bagged	Red		4
1a	36	R_3kLqDEAl6WdQ9w0	Yes	I buy about half of the groceries for my household	Female	2001	White/Caucassian, European American		Some college		$150,000â€“$199,999	200	Other, please specify	Student	4		0		New York	Suburban	No	No		Every 2â€“3 months	Have a preference for other fruit		4	4	5	4	4	4	4	4	4	5	4	4	2	4	4	4	4	1		Pre-bagged	Red		4
1a	36	R_3kLqDEAl6WdQ9w0	Yes	I buy about half of the groceries for my household	Female	2001	White/Caucassian, European American		Some college		$150,000â€“$199,999	200	Other, please specify	Student	4		0		New York	Suburban	No	No		Every 2â€“3 months	Have a preference for other fruit		4	4	5	4	4	4	4	4	4	5	4	4	2	4	4	4	4	1		Pre-bagged	Red		4
1a	36	R_3kLqDEAl6WdQ9w0	Yes	I buy about half of the groceries for my household	Female	2001	White/Caucassian, European American		Some college		$150,000â€“$199,999	200	Other, please specify	Student	4		0		New York	Suburban	No	No		Every 2â€“3 months	Have a preference for other fruit		4	4	5	4	4	4	4	4	4	5	4	4	2	4	4	4	4	1		Pre-bagged	Red		4
1a	36	R_3kLqDEAl6WdQ9w0	Yes	I buy about half of the groceries for my household	Female	2001	White/Caucassian, European American		Some college		$150,000â€“$199,999	200	Other, please specify	Student	4		0		New York	Suburban	No	No		Every 2â€“3 months	Have a preference for other fruit		4	4	5	4	4	4	4	4	4	5	4	4	2	4	4	4	4	1		Pre-bagged	Red		4
1a	36	R_3kLqDEAl6WdQ9w0	Yes	I buy about half of the groceries for my household	Female	2001	White/Caucassian, European American		Some college		$150,000â€“$199,999	200	Other, please specify	Student	4		0		New York	Suburban	No	No		Every 2â€“3 months	Have a preference for other fruit		4	4	5	4	4	4	4	4	4	5	4	4	2	4	4	4	4	1		Pre-bagged	Red		4
1a	36	R_3kLqDEAl6WdQ9w0	Yes	I buy about half of the groceries for my household	Female	2001	White/Caucassian, European American		Some college		$150,000â€“$199,999	200	Other, please specify	Student	4		0		New York	Suburban	No	No		Every 2â€“3 months	Have a preference for other fruit		4	4	5	4	4	4	4	4	4	5	4	4	2	4	4	4	4	1		Pre-bagged	Red		4
1a	36	R_3kLqDEAl6WdQ9w0	Yes	I buy about half of the groceries for my household	Female	2001	White/Caucassian, European American		Some college		$150,000â€“$199,999	200	Other, please specify	Student	4		0		New York	Suburban	No	No		Every 2â€“3 months	Have a preference for other fruit		4	4	5	4	4	4	4	4	4	5	4	4	2	4	4	4	4	1		Pre-bagged	Red		4
1a	36	R_3kLqDEAl6WdQ9w0	Yes	I buy about half of the groceries for my household	Female	2001	White/Caucassian, European American		Some college		$150,000â€“$199,999	200	Other, please specify	Student	4		0		New York	Suburban	No	No		Every 2â€“3 months	Have a preference for other fruit		4	4	5	4	4	4	4	4	4	5	4	4	2	4	4	4	4	1		Pre-bagged	Red		4
1a	36	R_3kLqDEAl6WdQ9w0	Yes	I buy about half of the groceries for my household	Female	2001	White/Caucassian, European American		Some college		$150,000â€“$199,999	200	Other, please specify	Student	4		0		New York	Suburban	No	No		Every 2â€“3 months	Have a preference for other fruit		4	4	5	4	4	4	4	4	4	5	4	4	2	4	4	4	4	1		Pre-bagged	Red		4
1a	36	R_3kLqDEAl6WdQ9w0	Yes	I buy about half of the groceries for my household	Female	2001	White/Caucassian, European American		Some college		$150,000â€“$199,999	200	Other, please specify	Student	4		0		New York	Suburban	No	No		Every 2â€“3 months	Have a preference for other fruit		4	4	5	4	4	4	4	4	4	5	4	4	2	4	4	4	4	1		Pre-bagged	Red		4
1a	36	R_3kLqDEAl6WdQ9w0	Yes	I buy about half of the groceries for my household	Female	2001	White/Caucassian, European American		Some college		$150,000â€“$199,999	200	Other, please specify	Student	4		0		New York	Suburban	No	No		Every 2â€“3 months	Have a preference for other fruit		4	4	5	4	4	4	4	4	4	5	4	4	2	4	4	4	4	1		Pre-bagged	Red		4
1a	36	R_3kLqDEAl6WdQ9w0	Yes	I buy about half of the groceries for my household	Female	2001	White/Caucassian, European American		Some college		$150,000â€“$199,999	200	Other, please specify	Student	4		0		New York	Suburban	No	No		Every 2â€“3 months	Have a preference for other fruit		4	4	5	4	4	4	4	4	4	5	4	4	2	4	4	4	4	1		Pre-bagged	Red		4
1a	36	R_3kLqDEAl6WdQ9w0	Yes	I buy about half of the groceries for my household	Female	2001	White/Caucassian, European American		Some college		$150,000â€“$199,999	200	Other, please specify	Student	4		0		New York	Suburban	No	No		Every 2â€“3 months	Have a preference for other fruit		4	4	5	4	4	4	4	4	4	5	4	4	2	4	4	4	4	1		Pre-bagged	Red		4
1a	36	R_3kLqDEAl6WdQ9w0	Yes	I buy about half of the groceries for my household	Female	2001	White/Caucassian, European American		Some college		$150,000â€“$199,999	200	Other, please specify	Student	4		0		New York	Suburban	No	No		Every 2â€“3 months	Have a preference for other fruit		4	4	5	4	4	4	4	4	4	5	4	4	2	4	4	4	4	1		Pre-bagged	Red		4
1a	37	R_3EYkxrogsT26HoT	Yes	I buy about half of the groceries for my household	Male	1950	White/Caucassian, European American		4 year degree		$150,000â€“$199,999	500	Other, please specify	Retired	2		0		Maryland	Urban area	No	No		Every 2â€“3 months	Have a preference for other fruit		4	3	4	3	4	3	4	4	4	4	4	4	3	3	3	4	4	2		Pre-bagged	Red		2
1a	37	R_3EYkxrogsT26HoT	Yes	I buy about half of the groceries for my household	Male	1950	White/Caucassian, European American		4 year degree		$150,000â€“$199,999	500	Other, please specify	Retired	2		0		Maryland	Urban area	No	No		Every 2â€“3 months	Have a preference for other fruit		4	3	4	3	4	3	4	4	4	4	4	4	3	3	3	4	4	2		Pre-bagged	Red		2
1a	37	R_3EYkxrogsT26HoT	Yes	I buy about half of the groceries for my household	Male	1950	White/Caucassian, European American		4 year degree		$150,000â€“$199,999	500	Other, please specify	Retired	2		0		Maryland	Urban area	No	No		Every 2â€“3 months	Have a preference for other fruit		4	3	4	3	4	3	4	4	4	4	4	4	3	3	3	4	4	2		Pre-bagged	Red		2
1a	37	R_3EYkxrogsT26HoT	Yes	I buy about half of the groceries for my household	Male	1950	White/Caucassian, European American		4 year degree		$150,000â€“$199,999	500	Other, please specify	Retired	2		0		Maryland	Urban area	No	No		Every 2â€“3 months	Have a preference for other fruit		4	3	4	3	4	3	4	4	4	4	4	4	3	3	3	4	4	2		Pre-bagged	Red		2
1a	37	R_3EYkxrogsT26HoT	Yes	I buy about half of the groceries for my household	Male	1950	White/Caucassian, European American		4 year degree		$150,000â€“$199,999	500	Other, please specify	Retired	2		0		Maryland	Urban area	No	No		Every 2â€“3 months	Have a preference for other fruit		4	3	4	3	4	3	4	4	4	4	4	4	3	3	3	4	4	2		Pre-bagged	Red		2
1a	37	R_3EYkxrogsT26HoT	Yes	I buy about half of the groceries for my household	Male	1950	White/Caucassian, European American		4 year degree		$150,000â€“$199,999	500	Other, please specify	Retired	2		0		Maryland	Urban area	No	No		Every 2â€“3 months	Have a preference for other fruit		4	3	4	3	4	3	4	4	4	4	4	4	3	3	3	4	4	2		Pre-bagged	Red		2
1a	37	R_3EYkxrogsT26HoT	Yes	I buy about half of the groceries for my household	Male	1950	White/Caucassian, European American		4 year degree		$150,000â€“$199,999	500	Other, please specify	Retired	2		0		Maryland	Urban area	No	No		Every 2â€“3 months	Have a preference for other fruit		4	3	4	3	4	3	4	4	4	4	4	4	3	3	3	4	4	2		Pre-bagged	Red		2
1a	37	R_3EYkxrogsT26HoT	Yes	I buy about half of the groceries for my household	Male	1950	White/Caucassian, European American		4 year degree		$150,000â€“$199,999	500	Other, please specify	Retired	2		0		Maryland	Urban area	No	No		Every 2â€“3 months	Have a preference for other fruit		4	3	4	3	4	3	4	4	4	4	4	4	3	3	3	4	4	2		Pre-bagged	Red		2
1a	37	R_3EYkxrogsT26HoT	Yes	I buy about half of the groceries for my household	Male	1950	White/Caucassian, European American		4 year degree		$150,000â€“$199,999	500	Other, please specify	Retired	2		0		Maryland	Urban area	No	No		Every 2â€“3 months	Have a preference for other fruit		4	3	4	3	4	3	4	4	4	4	4	4	3	3	3	4	4	2		Pre-bagged	Red		2
1a	37	R_3EYkxrogsT26HoT	Yes	I buy about half of the groceries for my household	Male	1950	White/Caucassian, European American		4 year degree		$150,000â€“$199,999	500	Other, please specify	Retired	2		0		Maryland	Urban area	No	No		Every 2â€“3 months	Have a preference for other fruit		4	3	4	3	4	3	4	4	4	4	4	4	3	3	3	4	4	2		Pre-bagged	Red		2
1a	37	R_3EYkxrogsT26HoT	Yes	I buy about half of the groceries for my household	Male	1950	White/Caucassian, European American		4 year degree		$150,000â€“$199,999	500	Other, please specify	Retired	2		0		Maryland	Urban area	No	No		Every 2â€“3 months	Have a preference for other fruit		4	3	4	3	4	3	4	4	4	4	4	4	3	3	3	4	4	2		Pre-bagged	Red		2
1a	37	R_3EYkxrogsT26HoT	Yes	I buy about half of the groceries for my household	Male	1950	White/Caucassian, European American		4 year degree		$150,000â€“$199,999	500	Other, please specify	Retired	2		0		Maryland	Urban area	No	No		Every 2â€“3 months	Have a preference for other fruit		4	3	4	3	4	3	4	4	4	4	4	4	3	3	3	4	4	2		Pre-bagged	Red		2
1a	37	R_3EYkxrogsT26HoT	Yes	I buy about half of the groceries for my household	Male	1950	White/Caucassian, European American		4 year degree		$150,000â€“$199,999	500	Other, please specify	Retired	2		0		Maryland	Urban area	No	No		Every 2â€“3 months	Have a preference for other fruit		4	3	4	3	4	3	4	4	4	4	4	4	3	3	3	4	4	2		Pre-bagged	Red		2
1a	37	R_3EYkxrogsT26HoT	Yes	I buy about half of the groceries for my household	Male	1950	White/Caucassian, European American		4 year degree		$150,000â€“$199,999	500	Other, please specify	Retired	2		0		Maryland	Urban area	No	No		Every 2â€“3 months	Have a preference for other fruit		4	3	4	3	4	3	4	4	4	4	4	4	3	3	3	4	4	2		Pre-bagged	Red		2
1a	37	R_3EYkxrogsT26HoT	Yes	I buy about half of the groceries for my household	Male	1950	White/Caucassian, European American		4 year degree		$150,000â€“$199,999	500	Other, please specify	Retired	2		0		Maryland	Urban area	No	No		Every 2â€“3 months	Have a preference for other fruit		4	3	4	3	4	3	4	4	4	4	4	4	3	3	3	4	4	2		Pre-bagged	Red		2
1a	37	R_3EYkxrogsT26HoT	Yes	I buy about half of the groceries for my household	Male	1950	White/Caucassian, European American		4 year degree		$150,000â€“$199,999	500	Other, please specify	Retired	2		0		Maryland	Urban area	No	No		Every 2â€“3 months	Have a preference for other fruit		4	3	4	3	4	3	4	4	4	4	4	4	3	3	3	4	4	2		Pre-bagged	Red		2
1a	37	R_3EYkxrogsT26HoT	Yes	I buy about half of the groceries for my household	Male	1950	White/Caucassian, European American		4 year degree		$150,000â€“$199,999	500	Other, please specify	Retired	2		0		Maryland	Urban area	No	No		Every 2â€“3 months	Have a preference for other fruit		4	3	4	3	4	3	4	4	4	4	4	4	3	3	3	4	4	2		Pre-bagged	Red		2
1a	37	R_3EYkxrogsT26HoT	Yes	I buy about half of the groceries for my household	Male	1950	White/Caucassian, European American		4 year degree		$150,000â€“$199,999	500	Other, please specify	Retired	2		0		Maryland	Urban area	No	No		Every 2â€“3 months	Have a preference for other fruit		4	3	4	3	4	3	4	4	4	4	4	4	3	3	3	4	4	2		Pre-bagged	Red		2
1a	37	R_3EYkxrogsT26HoT	Yes	I buy about half of the groceries for my household	Male	1950	White/Caucassian, European American		4 year degree		$150,000â€“$199,999	500	Other, please specify	Retired	2		0		Maryland	Urban area	No	No		Every 2â€“3 months	Have a preference for other fruit		4	3	4	3	4	3	4	4	4	4	4	4	3	3	3	4	4	2		Pre-bagged	Red		2
1a	37	R_3EYkxrogsT26HoT	Yes	I buy about half of the groceries for my household	Male	1950	White/Caucassian, European American		4 year degree		$150,000â€“$199,999	500	Other, please specify	Retired	2		0		Maryland	Urban area	No	No		Every 2â€“3 months	Have a preference for other fruit		4	3	4	3	4	3	4	4	4	4	4	4	3	3	3	4	4	2		Pre-bagged	Red		2
1a	37	R_3EYkxrogsT26HoT	Yes	I buy about half of the groceries for my household	Male	1950	White/Caucassian, European American		4 year degree		$150,000â€“$199,999	500	Other, please specify	Retired	2		0		Maryland	Urban area	No	No		Every 2â€“3 months	Have a preference for other fruit		4	3	4	3	4	3	4	4	4	4	4	4	3	3	3	4	4	2		Pre-bagged	Red		2
1a	37	R_3EYkxrogsT26HoT	Yes	I buy about half of the groceries for my household	Male	1950	White/Caucassian, European American		4 year degree		$150,000â€“$199,999	500	Other, please specify	Retired	2		0		Maryland	Urban area	No	No		Every 2â€“3 months	Have a preference for other fruit		4	3	4	3	4	3	4	4	4	4	4	4	3	3	3	4	4	2		Pre-bagged	Red		2
1a	37	R_3EYkxrogsT26HoT	Yes	I buy about half of the groceries for my household	Male	1950	White/Caucassian, European American		4 year degree		$150,000â€“$199,999	500	Other, please specify	Retired	2		0		Maryland	Urban area	No	No		Every 2â€“3 months	Have a preference for other fruit		4	3	4	3	4	3	4	4	4	4	4	4	3	3	3	4	4	2		Pre-bagged	Red		2
1a	37	R_3EYkxrogsT26HoT	Yes	I buy about half of the groceries for my household	Male	1950	White/Caucassian, European American		4 year degree		$150,000â€“$199,999	500	Other, please specify	Retired	2		0		Maryland	Urban area	No	No		Every 2â€“3 months	Have a preference for other fruit		4	3	4	3	4	3	4	4	4	4	4	4	3	3	3	4	4	2		Pre-bagged	Red		2
1a	38	R_2tlEJwTKhOlGh5g	Yes	I buy almost all the groceries for my household	Female	1990	Hispanic or Latino American		Postgraduate degree		$150,000â€“$199,999	500	Real estate or rental and leasing		3		1		Georgia	Suburban	No	No		Every 2â€“3 weeks			5	5	5	5	5	5	5	5	5	5	5	5	5	5	5	5	5	3		Pre-bagged	Red		5
1a	38	R_2tlEJwTKhOlGh5g	Yes	I buy almost all the groceries for my household	Female	1990	Hispanic or Latino American		Postgraduate degree		$150,000â€“$199,999	500	Real estate or rental and leasing		3		1		Georgia	Suburban	No	No		Every 2â€“3 weeks			5	5	5	5	5	5	5	5	5	5	5	5	5	5	5	5	5	3		Pre-bagged	Red		5
1a	38	R_2tlEJwTKhOlGh5g	Yes	I buy almost all the groceries for my household	Female	1990	Hispanic or Latino American		Postgraduate degree		$150,000â€“$199,999	500	Real estate or rental and leasing		3		1		Georgia	Suburban	No	No		Every 2â€“3 weeks			5	5	5	5	5	5	5	5	5	5	5	5	5	5	5	5	5	3		Pre-bagged	Red		5
1a	38	R_2tlEJwTKhOlGh5g	Yes	I buy almost all the groceries for my household	Female	1990	Hispanic or Latino American		Postgraduate degree		$150,000â€“$199,999	500	Real estate or rental and leasing		3		1		Georgia	Suburban	No	No		Every 2â€“3 weeks			5	5	5	5	5	5	5	5	5	5	5	5	5	5	5	5	5	3		Pre-bagged	Red		5
1a	38	R_2tlEJwTKhOlGh5g	Yes	I buy almost all the groceries for my household	Female	1990	Hispanic or Latino American		Postgraduate degree		$150,000â€“$199,999	500	Real estate or rental and leasing		3		1		Georgia	Suburban	No	No		Every 2â€“3 weeks			5	5	5	5	5	5	5	5	5	5	5	5	5	5	5	5	5	3		Pre-bagged	Red		5
1a	38	R_2tlEJwTKhOlGh5g	Yes	I buy almost all the groceries for my household	Female	1990	Hispanic or Latino American		Postgraduate degree		$150,000â€“$199,999	500	Real estate or rental and leasing		3		1		Georgia	Suburban	No	No		Every 2â€“3 weeks			5	5	5	5	5	5	5	5	5	5	5	5	5	5	5	5	5	3		Pre-bagged	Red		5
1a	38	R_2tlEJwTKhOlGh5g	Yes	I buy almost all the groceries for my household	Female	1990	Hispanic or Latino American		Postgraduate degree		$150,000â€“$199,999	500	Real estate or rental and leasing		3		1		Georgia	Suburban	No	No		Every 2â€“3 weeks			5	5	5	5	5	5	5	5	5	5	5	5	5	5	5	5	5	3		Pre-bagged	Red		5
1a	38	R_2tlEJwTKhOlGh5g	Yes	I buy almost all the groceries for my household	Female	1990	Hispanic or Latino American		Postgraduate degree		$150,000â€“$199,999	500	Real estate or rental and leasing		3		1		Georgia	Suburban	No	No		Every 2â€“3 weeks			5	5	5	5	5	5	5	5	5	5	5	5	5	5	5	5	5	3		Pre-bagged	Red		5
1a	38	R_2tlEJwTKhOlGh5g	Yes	I buy almost all the groceries for my household	Female	1990	Hispanic or Latino American		Postgraduate degree		$150,000â€“$199,999	500	Real estate or rental and leasing		3		1		Georgia	Suburban	No	No		Every 2â€“3 weeks			5	5	5	5	5	5	5	5	5	5	5	5	5	5	5	5	5	3		Pre-bagged	Red		5
1a	38	R_2tlEJwTKhOlGh5g	Yes	I buy almost all the groceries for my household	Female	1990	Hispanic or Latino American		Postgraduate degree		$150,000â€“$199,999	500	Real estate or rental and leasing		3		1		Georgia	Suburban	No	No		Every 2â€“3 weeks			5	5	5	5	5	5	5	5	5	5	5	5	5	5	5	5	5	3		Pre-bagged	Red		5
1a	38	R_2tlEJwTKhOlGh5g	Yes	I buy almost all the groceries for my household	Female	1990	Hispanic or Latino American		Postgraduate degree		$150,000â€“$199,999	500	Real estate or rental and leasing		3		1		Georgia	Suburban	No	No		Every 2â€“3 weeks			5	5	5	5	5	5	5	5	5	5	5	5	5	5	5	5	5	3		Pre-bagged	Red		5
1a	38	R_2tlEJwTKhOlGh5g	Yes	I buy almost all the groceries for my household	Female	1990	Hispanic or Latino American		Postgraduate degree		$150,000â€“$199,999	500	Real estate or rental and leasing		3		1		Georgia	Suburban	No	No		Every 2â€“3 weeks			5	5	5	5	5	5	5	5	5	5	5	5	5	5	5	5	5	3		Pre-bagged	Red		5
1a	38	R_2tlEJwTKhOlGh5g	Yes	I buy almost all the groceries for my household	Female	1990	Hispanic or Latino American		Postgraduate degree		$150,000â€“$199,999	500	Real estate or rental and leasing		3		1		Georgia	Suburban	No	No		Every 2â€“3 weeks			5	5	5	5	5	5	5	5	5	5	5	5	5	5	5	5	5	3		Pre-bagged	Red		5
1a	38	R_2tlEJwTKhOlGh5g	Yes	I buy almost all the groceries for my household	Female	1990	Hispanic or Latino American		Postgraduate degree		$150,000â€“$199,999	500	Real estate or rental and leasing		3		1		Georgia	Suburban	No	No		Every 2â€“3 weeks			5	5	5	5	5	5	5	5	5	5	5	5	5	5	5	5	5	3		Pre-bagged	Red		5
1a	38	R_2tlEJwTKhOlGh5g	Yes	I buy almost all the groceries for my household	Female	1990	Hispanic or Latino American		Postgraduate degree		$150,000â€“$199,999	500	Real estate or rental and leasing		3		1		Georgia	Suburban	No	No		Every 2â€“3 weeks			5	5	5	5	5	5	5	5	5	5	5	5	5	5	5	5	5	3		Pre-bagged	Red		5
1a	38	R_2tlEJwTKhOlGh5g	Yes	I buy almost all the groceries for my household	Female	1990	Hispanic or Latino American		Postgraduate degree		$150,000â€“$199,999	500	Real estate or rental and leasing		3		1		Georgia	Suburban	No	No		Every 2â€“3 weeks			5	5	5	5	5	5	5	5	5	5	5	5	5	5	5	5	5	3		Pre-bagged	Red		5
1a	38	R_2tlEJwTKhOlGh5g	Yes	I buy almost all the groceries for my household	Female	1990	Hispanic or Latino American		Postgraduate degree		$150,000â€“$199,999	500	Real estate or rental and leasing		3		1		Georgia	Suburban	No	No		Every 2â€“3 weeks			5	5	5	5	5	5	5	5	5	5	5	5	5	5	5	5	5	3		Pre-bagged	Red		5
1a	38	R_2tlEJwTKhOlGh5g	Yes	I buy almost all the groceries for my household	Female	1990	Hispanic or Latino American		Postgraduate degree		$150,000â€“$199,999	500	Real estate or rental and leasing		3		1		Georgia	Suburban	No	No		Every 2â€“3 weeks			5	5	5	5	5	5	5	5	5	5	5	5	5	5	5	5	5	3		Pre-bagged	Red		5
1a	38	R_2tlEJwTKhOlGh5g	Yes	I buy almost all the groceries for my household	Female	1990	Hispanic or Latino American		Postgraduate degree		$150,000â€“$199,999	500	Real estate or rental and leasing		3		1		Georgia	Suburban	No	No		Every 2â€“3 weeks			5	5	5	5	5	5	5	5	5	5	5	5	5	5	5	5	5	3		Pre-bagged	Red		5
1a	38	R_2tlEJwTKhOlGh5g	Yes	I buy almost all the groceries for my household	Female	1990	Hispanic or Latino American		Postgraduate degree		$150,000â€“$199,999	500	Real estate or rental and leasing		3		1		Georgia	Suburban	No	No		Every 2â€“3 weeks			5	5	5	5	5	5	5	5	5	5	5	5	5	5	5	5	5	3		Pre-bagged	Red		5
1a	38	R_2tlEJwTKhOlGh5g	Yes	I buy almost all the groceries for my household	Female	1990	Hispanic or Latino American		Postgraduate degree		$150,000â€“$199,999	500	Real estate or rental and leasing		3		1		Georgia	Suburban	No	No		Every 2â€“3 weeks			5	5	5	5	5	5	5	5	5	5	5	5	5	5	5	5	5	3		Pre-bagged	Red		5
1a	38	R_2tlEJwTKhOlGh5g	Yes	I buy almost all the groceries for my household	Female	1990	Hispanic or Latino American		Postgraduate degree		$150,000â€“$199,999	500	Real estate or rental and leasing		3		1		Georgia	Suburban	No	No		Every 2â€“3 weeks			5	5	5	5	5	5	5	5	5	5	5	5	5	5	5	5	5	3		Pre-bagged	Red		5
1a	38	R_2tlEJwTKhOlGh5g	Yes	I buy almost all the groceries for my household	Female	1990	Hispanic or Latino American		Postgraduate degree		$150,000â€“$199,999	500	Real estate or rental and leasing		3		1		Georgia	Suburban	No	No		Every 2â€“3 weeks			5	5	5	5	5	5	5	5	5	5	5	5	5	5	5	5	5	3		Pre-bagged	Red		5
1a	38	R_2tlEJwTKhOlGh5g	Yes	I buy almost all the groceries for my household	Female	1990	Hispanic or Latino American		Postgraduate degree		$150,000â€“$199,999	500	Real estate or rental and leasing		3		1		Georgia	Suburban	No	No		Every 2â€“3 weeks			5	5	5	5	5	5	5	5	5	5	5	5	5	5	5	5	5	3		Pre-bagged	Red		5
1a	39	R_oZ7lyDs4cuESyR3	Yes	I buy almost all the groceries for my household	Male	1980	White/Caucassian, European American		Postgraduate degree		More than $200,000	1000	Information		3		1		Florida	Urban area	No	No		3â€“4 times per week			4	5	4	3	4	5	4	5	4	4	4	4	3	4	5	4	4	4		Pre-bagged	Green		4
1a	39	R_oZ7lyDs4cuESyR3	Yes	I buy almost all the groceries for my household	Male	1980	White/Caucassian, European American		Postgraduate degree		More than $200,000	1000	Information		3		1		Florida	Urban area	No	No		3â€“4 times per week			4	5	4	3	4	5	4	5	4	4	4	4	3	4	5	4	4	4		Pre-bagged	Green		4
1a	39	R_oZ7lyDs4cuESyR3	Yes	I buy almost all the groceries for my household	Male	1980	White/Caucassian, European American		Postgraduate degree		More than $200,000	1000	Information		3		1		Florida	Urban area	No	No		3â€“4 times per week			4	5	4	3	4	5	4	5	4	4	4	4	3	4	5	4	4	4		Pre-bagged	Green		4
1a	39	R_oZ7lyDs4cuESyR3	Yes	I buy almost all the groceries for my household	Male	1980	White/Caucassian, European American		Postgraduate degree		More than $200,000	1000	Information		3		1		Florida	Urban area	No	No		3â€“4 times per week			4	5	4	3	4	5	4	5	4	4	4	4	3	4	5	4	4	4		Pre-bagged	Green		4
1a	39	R_oZ7lyDs4cuESyR3	Yes	I buy almost all the groceries for my household	Male	1980	White/Caucassian, European American		Postgraduate degree		More than $200,000	1000	Information		3		1		Florida	Urban area	No	No		3â€“4 times per week			4	5	4	3	4	5	4	5	4	4	4	4	3	4	5	4	4	4		Pre-bagged	Green		4
1a	39	R_oZ7lyDs4cuESyR3	Yes	I buy almost all the groceries for my household	Male	1980	White/Caucassian, European American		Postgraduate degree		More than $200,000	1000	Information		3		1		Florida	Urban area	No	No		3â€“4 times per week			4	5	4	3	4	5	4	5	4	4	4	4	3	4	5	4	4	4		Pre-bagged	Green		4
1a	39	R_oZ7lyDs4cuESyR3	Yes	I buy almost all the groceries for my household	Male	1980	White/Caucassian, European American		Postgraduate degree		More than $200,000	1000	Information		3		1		Florida	Urban area	No	No		3â€“4 times per week			4	5	4	3	4	5	4	5	4	4	4	4	3	4	5	4	4	4		Pre-bagged	Green		4
1a	39	R_oZ7lyDs4cuESyR3	Yes	I buy almost all the groceries for my household	Male	1980	White/Caucassian, European American		Postgraduate degree		More than $200,000	1000	Information		3		1		Florida	Urban area	No	No		3â€“4 times per week			4	5	4	3	4	5	4	5	4	4	4	4	3	4	5	4	4	4		Pre-bagged	Green		4
1a	39	R_oZ7lyDs4cuESyR3	Yes	I buy almost all the groceries for my household	Male	1980	White/Caucassian, European American		Postgraduate degree		More than $200,000	1000	Information		3		1		Florida	Urban area	No	No		3â€“4 times per week			4	5	4	3	4	5	4	5	4	4	4	4	3	4	5	4	4	4		Pre-bagged	Green		4
1a	39	R_oZ7lyDs4cuESyR3	Yes	I buy almost all the groceries for my household	Male	1980	White/Caucassian, European American		Postgraduate degree		More than $200,000	1000	Information		3		1		Florida	Urban area	No	No		3â€“4 times per week			4	5	4	3	4	5	4	5	4	4	4	4	3	4	5	4	4	4		Pre-bagged	Green		4
1a	39	R_oZ7lyDs4cuESyR3	Yes	I buy almost all the groceries for my household	Male	1980	White/Caucassian, European American		Postgraduate degree		More than $200,000	1000	Information		3		1		Florida	Urban area	No	No		3â€“4 times per week			4	5	4	3	4	5	4	5	4	4	4	4	3	4	5	4	4	4		Pre-bagged	Green		4
1a	39	R_oZ7lyDs4cuESyR3	Yes	I buy almost all the groceries for my household	Male	1980	White/Caucassian, European American		Postgraduate degree		More than $200,000	1000	Information		3		1		Florida	Urban area	No	No		3â€“4 times per week			4	5	4	3	4	5	4	5	4	4	4	4	3	4	5	4	4	4		Pre-bagged	Green		4
1a	39	R_oZ7lyDs4cuESyR3	Yes	I buy almost all the groceries for my household	Male	1980	White/Caucassian, European American		Postgraduate degree		More than $200,000	1000	Information		3		1		Florida	Urban area	No	No		3â€“4 times per week			4	5	4	3	4	5	4	5	4	4	4	4	3	4	5	4	4	4		Pre-bagged	Green		4
1a	39	R_oZ7lyDs4cuESyR3	Yes	I buy almost all the groceries for my household	Male	1980	White/Caucassian, European American		Postgraduate degree		More than $200,000	1000	Information		3		1		Florida	Urban area	No	No		3â€“4 times per week			4	5	4	3	4	5	4	5	4	4	4	4	3	4	5	4	4	4		Pre-bagged	Green		4
1a	39	R_oZ7lyDs4cuESyR3	Yes	I buy almost all the groceries for my household	Male	1980	White/Caucassian, European American		Postgraduate degree		More than $200,000	1000	Information		3		1		Florida	Urban area	No	No		3â€“4 times per week			4	5	4	3	4	5	4	5	4	4	4	4	3	4	5	4	4	4		Pre-bagged	Green		4
1a	39	R_oZ7lyDs4cuESyR3	Yes	I buy almost all the groceries for my household	Male	1980	White/Caucassian, European American		Postgraduate degree		More than $200,000	1000	Information		3		1		Florida	Urban area	No	No		3â€“4 times per week			4	5	4	3	4	5	4	5	4	4	4	4	3	4	5	4	4	4		Pre-bagged	Green		4
1a	39	R_oZ7lyDs4cuESyR3	Yes	I buy almost all the groceries for my household	Male	1980	White/Caucassian, European American		Postgraduate degree		More than $200,000	1000	Information		3		1		Florida	Urban area	No	No		3â€“4 times per week			4	5	4	3	4	5	4	5	4	4	4	4	3	4	5	4	4	4		Pre-bagged	Green		4
1a	39	R_oZ7lyDs4cuESyR3	Yes	I buy almost all the groceries for my household	Male	1980	White/Caucassian, European American		Postgraduate degree		More than $200,000	1000	Information		3		1		Florida	Urban area	No	No		3â€“4 times per week			4	5	4	3	4	5	4	5	4	4	4	4	3	4	5	4	4	4		Pre-bagged	Green		4
1a	39	R_oZ7lyDs4cuESyR3	Yes	I buy almost all the groceries for my household	Male	1980	White/Caucassian, European American		Postgraduate degree		More than $200,000	1000	Information		3		1		Florida	Urban area	No	No		3â€“4 times per week			4	5	4	3	4	5	4	5	4	4	4	4	3	4	5	4	4	4		Pre-bagged	Green		4
1a	39	R_oZ7lyDs4cuESyR3	Yes	I buy almost all the groceries for my household	Male	1980	White/Caucassian, European American		Postgraduate degree		More than $200,000	1000	Information		3		1		Florida	Urban area	No	No		3â€“4 times per week			4	5	4	3	4	5	4	5	4	4	4	4	3	4	5	4	4	4		Pre-bagged	Green		4
1a	39	R_oZ7lyDs4cuESyR3	Yes	I buy almost all the groceries for my household	Male	1980	White/Caucassian, European American		Postgraduate degree		More than $200,000	1000	Information		3		1		Florida	Urban area	No	No		3â€“4 times per week			4	5	4	3	4	5	4	5	4	4	4	4	3	4	5	4	4	4		Pre-bagged	Green		4
1a	39	R_oZ7lyDs4cuESyR3	Yes	I buy almost all the groceries for my household	Male	1980	White/Caucassian, European American		Postgraduate degree		More than $200,000	1000	Information		3		1		Florida	Urban area	No	No		3â€“4 times per week			4	5	4	3	4	5	4	5	4	4	4	4	3	4	5	4	4	4		Pre-bagged	Green		4
1a	39	R_oZ7lyDs4cuESyR3	Yes	I buy almost all the groceries for my household	Male	1980	White/Caucassian, European American		Postgraduate degree		More than $200,000	1000	Information		3		1		Florida	Urban area	No	No		3â€“4 times per week			4	5	4	3	4	5	4	5	4	4	4	4	3	4	5	4	4	4		Pre-bagged	Green		4
1a	39	R_oZ7lyDs4cuESyR3	Yes	I buy almost all the groceries for my household	Male	1980	White/Caucassian, European American		Postgraduate degree		More than $200,000	1000	Information		3		1		Florida	Urban area	No	No		3â€“4 times per week			4	5	4	3	4	5	4	5	4	4	4	4	3	4	5	4	4	4		Pre-bagged	Green		4
1a	40	R_1mWQpkmKfrVh05t	Yes	I buy almost all the groceries for my household	Female	1981	White/Caucassian, European American		4 year degree		$150,000â€“$199,999	900	Educational services		4		2		Pennsylvania	Rural area	No	No		1â€“2 times per week			4	4	3	3	3	4	4	5	5	5	5	4	2	4	3	4	3	2		Pre-bagged	Red		1
1a	40	R_1mWQpkmKfrVh05t	Yes	I buy almost all the groceries for my household	Female	1981	White/Caucassian, European American		4 year degree		$150,000â€“$199,999	900	Educational services		4		2		Pennsylvania	Rural area	No	No		1â€“2 times per week			4	4	3	3	3	4	4	5	5	5	5	4	2	4	3	4	3	2		Pre-bagged	Red		1
1a	40	R_1mWQpkmKfrVh05t	Yes	I buy almost all the groceries for my household	Female	1981	White/Caucassian, European American		4 year degree		$150,000â€“$199,999	900	Educational services		4		2		Pennsylvania	Rural area	No	No		1â€“2 times per week			4	4	3	3	3	4	4	5	5	5	5	4	2	4	3	4	3	2		Pre-bagged	Red		1
1a	40	R_1mWQpkmKfrVh05t	Yes	I buy almost all the groceries for my household	Female	1981	White/Caucassian, European American		4 year degree		$150,000â€“$199,999	900	Educational services		4		2		Pennsylvania	Rural area	No	No		1â€“2 times per week			4	4	3	3	3	4	4	5	5	5	5	4	2	4	3	4	3	2		Pre-bagged	Red		1
1a	40	R_1mWQpkmKfrVh05t	Yes	I buy almost all the groceries for my household	Female	1981	White/Caucassian, European American		4 year degree		$150,000â€“$199,999	900	Educational services		4		2		Pennsylvania	Rural area	No	No		1â€“2 times per week			4	4	3	3	3	4	4	5	5	5	5	4	2	4	3	4	3	2		Pre-bagged	Red		1
1a	40	R_1mWQpkmKfrVh05t	Yes	I buy almost all the groceries for my household	Female	1981	White/Caucassian, European American		4 year degree		$150,000â€“$199,999	900	Educational services		4		2		Pennsylvania	Rural area	No	No		1â€“2 times per week			4	4	3	3	3	4	4	5	5	5	5	4	2	4	3	4	3	2		Pre-bagged	Red		1
1a	40	R_1mWQpkmKfrVh05t	Yes	I buy almost all the groceries for my household	Female	1981	White/Caucassian, European American		4 year degree		$150,000â€“$199,999	900	Educational services		4		2		Pennsylvania	Rural area	No	No		1â€“2 times per week			4	4	3	3	3	4	4	5	5	5	5	4	2	4	3	4	3	2		Pre-bagged	Red		1
1a	40	R_1mWQpkmKfrVh05t	Yes	I buy almost all the groceries for my household	Female	1981	White/Caucassian, European American		4 year degree		$150,000â€“$199,999	900	Educational services		4		2		Pennsylvania	Rural area	No	No		1â€“2 times per week			4	4	3	3	3	4	4	5	5	5	5	4	2	4	3	4	3	2		Pre-bagged	Red		1
1a	40	R_1mWQpkmKfrVh05t	Yes	I buy almost all the groceries for my household	Female	1981	White/Caucassian, European American		4 year degree		$150,000â€“$199,999	900	Educational services		4		2		Pennsylvania	Rural area	No	No		1â€“2 times per week			4	4	3	3	3	4	4	5	5	5	5	4	2	4	3	4	3	2		Pre-bagged	Red		1
1a	40	R_1mWQpkmKfrVh05t	Yes	I buy almost all the groceries for my household	Female	1981	White/Caucassian, European American		4 year degree		$150,000â€“$199,999	900	Educational services		4		2		Pennsylvania	Rural area	No	No		1â€“2 times per week			4	4	3	3	3	4	4	5	5	5	5	4	2	4	3	4	3	2		Pre-bagged	Red		1
1a	40	R_1mWQpkmKfrVh05t	Yes	I buy almost all the groceries for my household	Female	1981	White/Caucassian, European American		4 year degree		$150,000â€“$199,999	900	Educational services		4		2		Pennsylvania	Rural area	No	No		1â€“2 times per week			4	4	3	3	3	4	4	5	5	5	5	4	2	4	3	4	3	2		Pre-bagged	Red		1
1a	40	R_1mWQpkmKfrVh05t	Yes	I buy almost all the groceries for my household	Female	1981	White/Caucassian, European American		4 year degree		$150,000â€“$199,999	900	Educational services		4		2		Pennsylvania	Rural area	No	No		1â€“2 times per week			4	4	3	3	3	4	4	5	5	5	5	4	2	4	3	4	3	2		Pre-bagged	Red		1
1a	40	R_1mWQpkmKfrVh05t	Yes	I buy almost all the groceries for my household	Female	1981	White/Caucassian, European American		4 year degree		$150,000â€“$199,999	900	Educational services		4		2		Pennsylvania	Rural area	No	No		1â€“2 times per week			4	4	3	3	3	4	4	5	5	5	5	4	2	4	3	4	3	2		Pre-bagged	Red		1
1a	40	R_1mWQpkmKfrVh05t	Yes	I buy almost all the groceries for my household	Female	1981	White/Caucassian, European American		4 year degree		$150,000â€“$199,999	900	Educational services		4		2		Pennsylvania	Rural area	No	No		1â€“2 times per week			4	4	3	3	3	4	4	5	5	5	5	4	2	4	3	4	3	2		Pre-bagged	Red		1
1a	40	R_1mWQpkmKfrVh05t	Yes	I buy almost all the groceries for my household	Female	1981	White/Caucassian, European American		4 year degree		$150,000â€“$199,999	900	Educational services		4		2		Pennsylvania	Rural area	No	No		1â€“2 times per week			4	4	3	3	3	4	4	5	5	5	5	4	2	4	3	4	3	2		Pre-bagged	Red		1
1a	40	R_1mWQpkmKfrVh05t	Yes	I buy almost all the groceries for my household	Female	1981	White/Caucassian, European American		4 year degree		$150,000â€“$199,999	900	Educational services		4		2		Pennsylvania	Rural area	No	No		1â€“2 times per week			4	4	3	3	3	4	4	5	5	5	5	4	2	4	3	4	3	2		Pre-bagged	Red		1
1a	40	R_1mWQpkmKfrVh05t	Yes	I buy almost all the groceries for my household	Female	1981	White/Caucassian, European American		4 year degree		$150,000â€“$199,999	900	Educational services		4		2		Pennsylvania	Rural area	No	No		1â€“2 times per week			4	4	3	3	3	4	4	5	5	5	5	4	2	4	3	4	3	2		Pre-bagged	Red		1
1a	40	R_1mWQpkmKfrVh05t	Yes	I buy almost all the groceries for my household	Female	1981	White/Caucassian, European American		4 year degree		$150,000â€“$199,999	900	Educational services		4		2		Pennsylvania	Rural area	No	No		1â€“2 times per week			4	4	3	3	3	4	4	5	5	5	5	4	2	4	3	4	3	2		Pre-bagged	Red		1
1a	40	R_1mWQpkmKfrVh05t	Yes	I buy almost all the groceries for my household	Female	1981	White/Caucassian, European American		4 year degree		$150,000â€“$199,999	900	Educational services		4		2		Pennsylvania	Rural area	No	No		1â€“2 times per week			4	4	3	3	3	4	4	5	5	5	5	4	2	4	3	4	3	2		Pre-bagged	Red		1
1a	40	R_1mWQpkmKfrVh05t	Yes	I buy almost all the groceries for my household	Female	1981	White/Caucassian, European American		4 year degree		$150,000â€“$199,999	900	Educational services		4		2		Pennsylvania	Rural area	No	No		1â€“2 times per week			4	4	3	3	3	4	4	5	5	5	5	4	2	4	3	4	3	2		Pre-bagged	Red		1
1a	40	R_1mWQpkmKfrVh05t	Yes	I buy almost all the groceries for my household	Female	1981	White/Caucassian, European American		4 year degree		$150,000â€“$199,999	900	Educational services		4		2		Pennsylvania	Rural area	No	No		1â€“2 times per week			4	4	3	3	3	4	4	5	5	5	5	4	2	4	3	4	3	2		Pre-bagged	Red		1
1a	40	R_1mWQpkmKfrVh05t	Yes	I buy almost all the groceries for my household	Female	1981	White/Caucassian, European American		4 year degree		$150,000â€“$199,999	900	Educational services		4		2		Pennsylvania	Rural area	No	No		1â€“2 times per week			4	4	3	3	3	4	4	5	5	5	5	4	2	4	3	4	3	2		Pre-bagged	Red		1
1a	40	R_1mWQpkmKfrVh05t	Yes	I buy almost all the groceries for my household	Female	1981	White/Caucassian, European American		4 year degree		$150,000â€“$199,999	900	Educational services		4		2		Pennsylvania	Rural area	No	No		1â€“2 times per week			4	4	3	3	3	4	4	5	5	5	5	4	2	4	3	4	3	2		Pre-bagged	Red		1
1a	40	R_1mWQpkmKfrVh05t	Yes	I buy almost all the groceries for my household	Female	1981	White/Caucassian, European American		4 year degree		$150,000â€“$199,999	900	Educational services		4		2		Pennsylvania	Rural area	No	No		1â€“2 times per week			4	4	3	3	3	4	4	5	5	5	5	4	2	4	3	4	3	2		Pre-bagged	Red		1
1a	41	R_vALT5ArO68z4aYN	Yes	I buy almost all the groceries for my household	Female	1986	Other (please specify)	Human	Postgraduate degree		$75,000 â€“ $99,999	300	Educational services		2		0		Washington	Rural area	No	No		Every 2â€“3 months	Have a preference for other fruit		2	3	2	2	3	3	3	4	4	4	4	4	1	4	4	4	4	1		Clamshell	Red		1
1a	41	R_vALT5ArO68z4aYN	Yes	I buy almost all the groceries for my household	Female	1986	Other (please specify)	Human	Postgraduate degree		$75,000 â€“ $99,999	300	Educational services		2		0		Washington	Rural area	No	No		Every 2â€“3 months	Have a preference for other fruit		2	3	2	2	3	3	3	4	4	4	4	4	1	4	4	4	4	1		Clamshell	Red		1
1a	41	R_vALT5ArO68z4aYN	Yes	I buy almost all the groceries for my household	Female	1986	Other (please specify)	Human	Postgraduate degree		$75,000 â€“ $99,999	300	Educational services		2		0		Washington	Rural area	No	No		Every 2â€“3 months	Have a preference for other fruit		2	3	2	2	3	3	3	4	4	4	4	4	1	4	4	4	4	1		Clamshell	Red		1
1a	41	R_vALT5ArO68z4aYN	Yes	I buy almost all the groceries for my household	Female	1986	Other (please specify)	Human	Postgraduate degree		$75,000 â€“ $99,999	300	Educational services		2		0		Washington	Rural area	No	No		Every 2â€“3 months	Have a preference for other fruit		2	3	2	2	3	3	3	4	4	4	4	4	1	4	4	4	4	1		Clamshell	Red		1
1a	41	R_vALT5ArO68z4aYN	Yes	I buy almost all the groceries for my household	Female	1986	Other (please specify)	Human	Postgraduate degree		$75,000 â€“ $99,999	300	Educational services		2		0		Washington	Rural area	No	No		Every 2â€“3 months	Have a preference for other fruit		2	3	2	2	3	3	3	4	4	4	4	4	1	4	4	4	4	1		Clamshell	Red		1
1a	41	R_vALT5ArO68z4aYN	Yes	I buy almost all the groceries for my household	Female	1986	Other (please specify)	Human	Postgraduate degree		$75,000 â€“ $99,999	300	Educational services		2		0		Washington	Rural area	No	No		Every 2â€“3 months	Have a preference for other fruit		2	3	2	2	3	3	3	4	4	4	4	4	1	4	4	4	4	1		Clamshell	Red		1
1a	41	R_vALT5ArO68z4aYN	Yes	I buy almost all the groceries for my household	Female	1986	Other (please specify)	Human	Postgraduate degree		$75,000 â€“ $99,999	300	Educational services		2		0		Washington	Rural area	No	No		Every 2â€“3 months	Have a preference for other fruit		2	3	2	2	3	3	3	4	4	4	4	4	1	4	4	4	4	1		Clamshell	Red		1
1a	41	R_vALT5ArO68z4aYN	Yes	I buy almost all the groceries for my household	Female	1986	Other (please specify)	Human	Postgraduate degree		$75,000 â€“ $99,999	300	Educational services		2		0		Washington	Rural area	No	No		Every 2â€“3 months	Have a preference for other fruit		2	3	2	2	3	3	3	4	4	4	4	4	1	4	4	4	4	1		Clamshell	Red		1
1a	41	R_vALT5ArO68z4aYN	Yes	I buy almost all the groceries for my household	Female	1986	Other (please specify)	Human	Postgraduate degree		$75,000 â€“ $99,999	300	Educational services		2		0		Washington	Rural area	No	No		Every 2â€“3 months	Have a preference for other fruit		2	3	2	2	3	3	3	4	4	4	4	4	1	4	4	4	4	1		Clamshell	Red		1
1a	41	R_vALT5ArO68z4aYN	Yes	I buy almost all the groceries for my household	Female	1986	Other (please specify)	Human	Postgraduate degree		$75,000 â€“ $99,999	300	Educational services		2		0		Washington	Rural area	No	No		Every 2â€“3 months	Have a preference for other fruit		2	3	2	2	3	3	3	4	4	4	4	4	1	4	4	4	4	1		Clamshell	Red		1
1a	41	R_vALT5ArO68z4aYN	Yes	I buy almost all the groceries for my household	Female	1986	Other (please specify)	Human	Postgraduate degree		$75,000 â€“ $99,999	300	Educational services		2		0		Washington	Rural area	No	No		Every 2â€“3 months	Have a preference for other fruit		2	3	2	2	3	3	3	4	4	4	4	4	1	4	4	4	4	1		Clamshell	Red		1
1a	41	R_vALT5ArO68z4aYN	Yes	I buy almost all the groceries for my household	Female	1986	Other (please specify)	Human	Postgraduate degree		$75,000 â€“ $99,999	300	Educational services		2		0		Washington	Rural area	No	No		Every 2â€“3 months	Have a preference for other fruit		2	3	2	2	3	3	3	4	4	4	4	4	1	4	4	4	4	1		Clamshell	Red		1
1a	41	R_vALT5ArO68z4aYN	Yes	I buy almost all the groceries for my household	Female	1986	Other (please specify)	Human	Postgraduate degree		$75,000 â€“ $99,999	300	Educational services		2		0		Washington	Rural area	No	No		Every 2â€“3 months	Have a preference for other fruit		2	3	2	2	3	3	3	4	4	4	4	4	1	4	4	4	4	1		Clamshell	Red		1
1a	41	R_vALT5ArO68z4aYN	Yes	I buy almost all the groceries for my household	Female	1986	Other (please specify)	Human	Postgraduate degree		$75,000 â€“ $99,999	300	Educational services		2		0		Washington	Rural area	No	No		Every 2â€“3 months	Have a preference for other fruit		2	3	2	2	3	3	3	4	4	4	4	4	1	4	4	4	4	1		Clamshell	Red		1
1a	41	R_vALT5ArO68z4aYN	Yes	I buy almost all the groceries for my household	Female	1986	Other (please specify)	Human	Postgraduate degree		$75,000 â€“ $99,999	300	Educational services		2		0		Washington	Rural area	No	No		Every 2â€“3 months	Have a preference for other fruit		2	3	2	2	3	3	3	4	4	4	4	4	1	4	4	4	4	1		Clamshell	Red		1
1a	41	R_vALT5ArO68z4aYN	Yes	I buy almost all the groceries for my household	Female	1986	Other (please specify)	Human	Postgraduate degree		$75,000 â€“ $99,999	300	Educational services		2		0		Washington	Rural area	No	No		Every 2â€“3 months	Have a preference for other fruit		2	3	2	2	3	3	3	4	4	4	4	4	1	4	4	4	4	1		Clamshell	Red		1
1a	41	R_vALT5ArO68z4aYN	Yes	I buy almost all the groceries for my household	Female	1986	Other (please specify)	Human	Postgraduate degree		$75,000 â€“ $99,999	300	Educational services		2		0		Washington	Rural area	No	No		Every 2â€“3 months	Have a preference for other fruit		2	3	2	2	3	3	3	4	4	4	4	4	1	4	4	4	4	1		Clamshell	Red		1
1a	41	R_vALT5ArO68z4aYN	Yes	I buy almost all the groceries for my household	Female	1986	Other (please specify)	Human	Postgraduate degree		$75,000 â€“ $99,999	300	Educational services		2		0		Washington	Rural area	No	No		Every 2â€“3 months	Have a preference for other fruit		2	3	2	2	3	3	3	4	4	4	4	4	1	4	4	4	4	1		Clamshell	Red		1
1a	41	R_vALT5ArO68z4aYN	Yes	I buy almost all the groceries for my household	Female	1986	Other (please specify)	Human	Postgraduate degree		$75,000 â€“ $99,999	300	Educational services		2		0		Washington	Rural area	No	No		Every 2â€“3 months	Have a preference for other fruit		2	3	2	2	3	3	3	4	4	4	4	4	1	4	4	4	4	1		Clamshell	Red		1
1a	41	R_vALT5ArO68z4aYN	Yes	I buy almost all the groceries for my household	Female	1986	Other (please specify)	Human	Postgraduate degree		$75,000 â€“ $99,999	300	Educational services		2		0		Washington	Rural area	No	No		Every 2â€“3 months	Have a preference for other fruit		2	3	2	2	3	3	3	4	4	4	4	4	1	4	4	4	4	1		Clamshell	Red		1
1a	41	R_vALT5ArO68z4aYN	Yes	I buy almost all the groceries for my household	Female	1986	Other (please specify)	Human	Postgraduate degree		$75,000 â€“ $99,999	300	Educational services		2		0		Washington	Rural area	No	No		Every 2â€“3 months	Have a preference for other fruit		2	3	2	2	3	3	3	4	4	4	4	4	1	4	4	4	4	1		Clamshell	Red		1
1a	41	R_vALT5ArO68z4aYN	Yes	I buy almost all the groceries for my household	Female	1986	Other (please specify)	Human	Postgraduate degree		$75,000 â€“ $99,999	300	Educational services		2		0		Washington	Rural area	No	No		Every 2â€“3 months	Have a preference for other fruit		2	3	2	2	3	3	3	4	4	4	4	4	1	4	4	4	4	1		Clamshell	Red		1
1a	41	R_vALT5ArO68z4aYN	Yes	I buy almost all the groceries for my household	Female	1986	Other (please specify)	Human	Postgraduate degree		$75,000 â€“ $99,999	300	Educational services		2		0		Washington	Rural area	No	No		Every 2â€“3 months	Have a preference for other fruit		2	3	2	2	3	3	3	4	4	4	4	4	1	4	4	4	4	1		Clamshell	Red		1
1a	41	R_vALT5ArO68z4aYN	Yes	I buy almost all the groceries for my household	Female	1986	Other (please specify)	Human	Postgraduate degree		$75,000 â€“ $99,999	300	Educational services		2		0		Washington	Rural area	No	No		Every 2â€“3 months	Have a preference for other fruit		2	3	2	2	3	3	3	4	4	4	4	4	1	4	4	4	4	1		Clamshell	Red		1
1a	42	R_3qeXq0DWzBVmLFO	Yes	I buy almost all the groceries for my household	Male	1960	White/Caucassian, European American		4 year degree		$150,000â€“$199,999	1600	Construction		4		2		Nevada	Suburban	No	No		1â€“2 times per week			5	4	5	5	3	3	5	5	5	5	5	5	5	4	4	5	5	3		Pre-bagged	Red		2
1a	42	R_3qeXq0DWzBVmLFO	Yes	I buy almost all the groceries for my household	Male	1960	White/Caucassian, European American		4 year degree		$150,000â€“$199,999	1600	Construction		4		2		Nevada	Suburban	No	No		1â€“2 times per week			5	4	5	5	3	3	5	5	5	5	5	5	5	4	4	5	5	3		Pre-bagged	Red		2
1a	42	R_3qeXq0DWzBVmLFO	Yes	I buy almost all the groceries for my household	Male	1960	White/Caucassian, European American		4 year degree		$150,000â€“$199,999	1600	Construction		4		2		Nevada	Suburban	No	No		1â€“2 times per week			5	4	5	5	3	3	5	5	5	5	5	5	5	4	4	5	5	3		Pre-bagged	Red		2
1a	42	R_3qeXq0DWzBVmLFO	Yes	I buy almost all the groceries for my household	Male	1960	White/Caucassian, European American		4 year degree		$150,000â€“$199,999	1600	Construction		4		2		Nevada	Suburban	No	No		1â€“2 times per week			5	4	5	5	3	3	5	5	5	5	5	5	5	4	4	5	5	3		Pre-bagged	Red		2
1a	42	R_3qeXq0DWzBVmLFO	Yes	I buy almost all the groceries for my household	Male	1960	White/Caucassian, European American		4 year degree		$150,000â€“$199,999	1600	Construction		4		2		Nevada	Suburban	No	No		1â€“2 times per week			5	4	5	5	3	3	5	5	5	5	5	5	5	4	4	5	5	3		Pre-bagged	Red		2
1a	42	R_3qeXq0DWzBVmLFO	Yes	I buy almost all the groceries for my household	Male	1960	White/Caucassian, European American		4 year degree		$150,000â€“$199,999	1600	Construction		4		2		Nevada	Suburban	No	No		1â€“2 times per week			5	4	5	5	3	3	5	5	5	5	5	5	5	4	4	5	5	3		Pre-bagged	Red		2
1a	42	R_3qeXq0DWzBVmLFO	Yes	I buy almost all the groceries for my household	Male	1960	White/Caucassian, European American		4 year degree		$150,000â€“$199,999	1600	Construction		4		2		Nevada	Suburban	No	No		1â€“2 times per week			5	4	5	5	3	3	5	5	5	5	5	5	5	4	4	5	5	3		Pre-bagged	Red		2
1a	42	R_3qeXq0DWzBVmLFO	Yes	I buy almost all the groceries for my household	Male	1960	White/Caucassian, European American		4 year degree		$150,000â€“$199,999	1600	Construction		4		2		Nevada	Suburban	No	No		1â€“2 times per week			5	4	5	5	3	3	5	5	5	5	5	5	5	4	4	5	5	3		Pre-bagged	Red		2
1a	42	R_3qeXq0DWzBVmLFO	Yes	I buy almost all the groceries for my household	Male	1960	White/Caucassian, European American		4 year degree		$150,000â€“$199,999	1600	Construction		4		2		Nevada	Suburban	No	No		1â€“2 times per week			5	4	5	5	3	3	5	5	5	5	5	5	5	4	4	5	5	3		Pre-bagged	Red		2
1a	42	R_3qeXq0DWzBVmLFO	Yes	I buy almost all the groceries for my household	Male	1960	White/Caucassian, European American		4 year degree		$150,000â€“$199,999	1600	Construction		4		2		Nevada	Suburban	No	No		1â€“2 times per week			5	4	5	5	3	3	5	5	5	5	5	5	5	4	4	5	5	3		Pre-bagged	Red		2
1a	42	R_3qeXq0DWzBVmLFO	Yes	I buy almost all the groceries for my household	Male	1960	White/Caucassian, European American		4 year degree		$150,000â€“$199,999	1600	Construction		4		2		Nevada	Suburban	No	No		1â€“2 times per week			5	4	5	5	3	3	5	5	5	5	5	5	5	4	4	5	5	3		Pre-bagged	Red		2
1a	42	R_3qeXq0DWzBVmLFO	Yes	I buy almost all the groceries for my household	Male	1960	White/Caucassian, European American		4 year degree		$150,000â€“$199,999	1600	Construction		4		2		Nevada	Suburban	No	No		1â€“2 times per week			5	4	5	5	3	3	5	5	5	5	5	5	5	4	4	5	5	3		Pre-bagged	Red		2
1a	42	R_3qeXq0DWzBVmLFO	Yes	I buy almost all the groceries for my household	Male	1960	White/Caucassian, European American		4 year degree		$150,000â€“$199,999	1600	Construction		4		2		Nevada	Suburban	No	No		1â€“2 times per week			5	4	5	5	3	3	5	5	5	5	5	5	5	4	4	5	5	3		Pre-bagged	Red		2
1a	42	R_3qeXq0DWzBVmLFO	Yes	I buy almost all the groceries for my household	Male	1960	White/Caucassian, European American		4 year degree		$150,000â€“$199,999	1600	Construction		4		2		Nevada	Suburban	No	No		1â€“2 times per week			5	4	5	5	3	3	5	5	5	5	5	5	5	4	4	5	5	3		Pre-bagged	Red		2
1a	42	R_3qeXq0DWzBVmLFO	Yes	I buy almost all the groceries for my household	Male	1960	White/Caucassian, European American		4 year degree		$150,000â€“$199,999	1600	Construction		4		2		Nevada	Suburban	No	No		1â€“2 times per week			5	4	5	5	3	3	5	5	5	5	5	5	5	4	4	5	5	3		Pre-bagged	Red		2
1a	42	R_3qeXq0DWzBVmLFO	Yes	I buy almost all the groceries for my household	Male	1960	White/Caucassian, European American		4 year degree		$150,000â€“$199,999	1600	Construction		4		2		Nevada	Suburban	No	No		1â€“2 times per week			5	4	5	5	3	3	5	5	5	5	5	5	5	4	4	5	5	3		Pre-bagged	Red		2
1a	42	R_3qeXq0DWzBVmLFO	Yes	I buy almost all the groceries for my household	Male	1960	White/Caucassian, European American		4 year degree		$150,000â€“$199,999	1600	Construction		4		2		Nevada	Suburban	No	No		1â€“2 times per week			5	4	5	5	3	3	5	5	5	5	5	5	5	4	4	5	5	3		Pre-bagged	Red		2
1a	42	R_3qeXq0DWzBVmLFO	Yes	I buy almost all the groceries for my household	Male	1960	White/Caucassian, European American		4 year degree		$150,000â€“$199,999	1600	Construction		4		2		Nevada	Suburban	No	No		1â€“2 times per week			5	4	5	5	3	3	5	5	5	5	5	5	5	4	4	5	5	3		Pre-bagged	Red		2
1a	42	R_3qeXq0DWzBVmLFO	Yes	I buy almost all the groceries for my household	Male	1960	White/Caucassian, European American		4 year degree		$150,000â€“$199,999	1600	Construction		4		2		Nevada	Suburban	No	No		1â€“2 times per week			5	4	5	5	3	3	5	5	5	5	5	5	5	4	4	5	5	3		Pre-bagged	Red		2
1a	42	R_3qeXq0DWzBVmLFO	Yes	I buy almost all the groceries for my household	Male	1960	White/Caucassian, European American		4 year degree		$150,000â€“$199,999	1600	Construction		4		2		Nevada	Suburban	No	No		1â€“2 times per week			5	4	5	5	3	3	5	5	5	5	5	5	5	4	4	5	5	3		Pre-bagged	Red		2
1a	42	R_3qeXq0DWzBVmLFO	Yes	I buy almost all the groceries for my household	Male	1960	White/Caucassian, European American		4 year degree		$150,000â€“$199,999	1600	Construction		4		2		Nevada	Suburban	No	No		1â€“2 times per week			5	4	5	5	3	3	5	5	5	5	5	5	5	4	4	5	5	3		Pre-bagged	Red		2
1a	42	R_3qeXq0DWzBVmLFO	Yes	I buy almost all the groceries for my household	Male	1960	White/Caucassian, European American		4 year degree		$150,000â€“$199,999	1600	Construction		4		2		Nevada	Suburban	No	No		1â€“2 times per week			5	4	5	5	3	3	5	5	5	5	5	5	5	4	4	5	5	3		Pre-bagged	Red		2
1a	42	R_3qeXq0DWzBVmLFO	Yes	I buy almost all the groceries for my household	Male	1960	White/Caucassian, European American		4 year degree		$150,000â€“$199,999	1600	Construction		4		2		Nevada	Suburban	No	No		1â€“2 times per week			5	4	5	5	3	3	5	5	5	5	5	5	5	4	4	5	5	3		Pre-bagged	Red		2
1a	42	R_3qeXq0DWzBVmLFO	Yes	I buy almost all the groceries for my household	Male	1960	White/Caucassian, European American		4 year degree		$150,000â€“$199,999	1600	Construction		4		2		Nevada	Suburban	No	No		1â€“2 times per week			5	4	5	5	3	3	5	5	5	5	5	5	5	4	4	5	5	3		Pre-bagged	Red		2
1a	43	R_5ckGSSHGLFWGMfv	Yes	I buy almost all the groceries for my household	Female	1961	White/Caucassian, European American		Postgraduate degree		More than $200,000	400	Other, please specify	local municipality	2		0		Pennsylvania	Suburban	No	No		Every 2â€“3 weeks			4	4	5	4	3	3	5	5	5	5	5	5	3	3	4	4	4	2		Pre-bagged	Red		1
1a	43	R_5ckGSSHGLFWGMfv	Yes	I buy almost all the groceries for my household	Female	1961	White/Caucassian, European American		Postgraduate degree		More than $200,000	400	Other, please specify	local municipality	2		0		Pennsylvania	Suburban	No	No		Every 2â€“3 weeks			4	4	5	4	3	3	5	5	5	5	5	5	3	3	4	4	4	2		Pre-bagged	Red		1
1a	43	R_5ckGSSHGLFWGMfv	Yes	I buy almost all the groceries for my household	Female	1961	White/Caucassian, European American		Postgraduate degree		More than $200,000	400	Other, please specify	local municipality	2		0		Pennsylvania	Suburban	No	No		Every 2â€“3 weeks			4	4	5	4	3	3	5	5	5	5	5	5	3	3	4	4	4	2		Pre-bagged	Red		1
1a	43	R_5ckGSSHGLFWGMfv	Yes	I buy almost all the groceries for my household	Female	1961	White/Caucassian, European American		Postgraduate degree		More than $200,000	400	Other, please specify	local municipality	2		0		Pennsylvania	Suburban	No	No		Every 2â€“3 weeks			4	4	5	4	3	3	5	5	5	5	5	5	3	3	4	4	4	2		Pre-bagged	Red		1
1a	43	R_5ckGSSHGLFWGMfv	Yes	I buy almost all the groceries for my household	Female	1961	White/Caucassian, European American		Postgraduate degree		More than $200,000	400	Other, please specify	local municipality	2		0		Pennsylvania	Suburban	No	No		Every 2â€“3 weeks			4	4	5	4	3	3	5	5	5	5	5	5	3	3	4	4	4	2		Pre-bagged	Red		1
1a	43	R_5ckGSSHGLFWGMfv	Yes	I buy almost all the groceries for my household	Female	1961	White/Caucassian, European American		Postgraduate degree		More than $200,000	400	Other, please specify	local municipality	2		0		Pennsylvania	Suburban	No	No		Every 2â€“3 weeks			4	4	5	4	3	3	5	5	5	5	5	5	3	3	4	4	4	2		Pre-bagged	Red		1
1a	43	R_5ckGSSHGLFWGMfv	Yes	I buy almost all the groceries for my household	Female	1961	White/Caucassian, European American		Postgraduate degree		More than $200,000	400	Other, please specify	local municipality	2		0		Pennsylvania	Suburban	No	No		Every 2â€“3 weeks			4	4	5	4	3	3	5	5	5	5	5	5	3	3	4	4	4	2		Pre-bagged	Red		1
1a	43	R_5ckGSSHGLFWGMfv	Yes	I buy almost all the groceries for my household	Female	1961	White/Caucassian, European American		Postgraduate degree		More than $200,000	400	Other, please specify	local municipality	2		0		Pennsylvania	Suburban	No	No		Every 2â€“3 weeks			4	4	5	4	3	3	5	5	5	5	5	5	3	3	4	4	4	2		Pre-bagged	Red		1
1a	43	R_5ckGSSHGLFWGMfv	Yes	I buy almost all the groceries for my household	Female	1961	White/Caucassian, European American		Postgraduate degree		More than $200,000	400	Other, please specify	local municipality	2		0		Pennsylvania	Suburban	No	No		Every 2â€“3 weeks			4	4	5	4	3	3	5	5	5	5	5	5	3	3	4	4	4	2		Pre-bagged	Red		1
1a	43	R_5ckGSSHGLFWGMfv	Yes	I buy almost all the groceries for my household	Female	1961	White/Caucassian, European American		Postgraduate degree		More than $200,000	400	Other, please specify	local municipality	2		0		Pennsylvania	Suburban	No	No		Every 2â€“3 weeks			4	4	5	4	3	3	5	5	5	5	5	5	3	3	4	4	4	2		Pre-bagged	Red		1
1a	43	R_5ckGSSHGLFWGMfv	Yes	I buy almost all the groceries for my household	Female	1961	White/Caucassian, European American		Postgraduate degree		More than $200,000	400	Other, please specify	local municipality	2		0		Pennsylvania	Suburban	No	No		Every 2â€“3 weeks			4	4	5	4	3	3	5	5	5	5	5	5	3	3	4	4	4	2		Pre-bagged	Red		1
1a	43	R_5ckGSSHGLFWGMfv	Yes	I buy almost all the groceries for my household	Female	1961	White/Caucassian, European American		Postgraduate degree		More than $200,000	400	Other, please specify	local municipality	2		0		Pennsylvania	Suburban	No	No		Every 2â€“3 weeks			4	4	5	4	3	3	5	5	5	5	5	5	3	3	4	4	4	2		Pre-bagged	Red		1
1a	43	R_5ckGSSHGLFWGMfv	Yes	I buy almost all the groceries for my household	Female	1961	White/Caucassian, European American		Postgraduate degree		More than $200,000	400	Other, please specify	local municipality	2		0		Pennsylvania	Suburban	No	No		Every 2â€“3 weeks			4	4	5	4	3	3	5	5	5	5	5	5	3	3	4	4	4	2		Pre-bagged	Red		1
1a	43	R_5ckGSSHGLFWGMfv	Yes	I buy almost all the groceries for my household	Female	1961	White/Caucassian, European American		Postgraduate degree		More than $200,000	400	Other, please specify	local municipality	2		0		Pennsylvania	Suburban	No	No		Every 2â€“3 weeks			4	4	5	4	3	3	5	5	5	5	5	5	3	3	4	4	4	2		Pre-bagged	Red		1
1a	43	R_5ckGSSHGLFWGMfv	Yes	I buy almost all the groceries for my household	Female	1961	White/Caucassian, European American		Postgraduate degree		More than $200,000	400	Other, please specify	local municipality	2		0		Pennsylvania	Suburban	No	No		Every 2â€“3 weeks			4	4	5	4	3	3	5	5	5	5	5	5	3	3	4	4	4	2		Pre-bagged	Red		1
1a	43	R_5ckGSSHGLFWGMfv	Yes	I buy almost all the groceries for my household	Female	1961	White/Caucassian, European American		Postgraduate degree		More than $200,000	400	Other, please specify	local municipality	2		0		Pennsylvania	Suburban	No	No		Every 2â€“3 weeks			4	4	5	4	3	3	5	5	5	5	5	5	3	3	4	4	4	2		Pre-bagged	Red		1
1a	43	R_5ckGSSHGLFWGMfv	Yes	I buy almost all the groceries for my household	Female	1961	White/Caucassian, European American		Postgraduate degree		More than $200,000	400	Other, please specify	local municipality	2		0		Pennsylvania	Suburban	No	No		Every 2â€“3 weeks			4	4	5	4	3	3	5	5	5	5	5	5	3	3	4	4	4	2		Pre-bagged	Red		1
1a	43	R_5ckGSSHGLFWGMfv	Yes	I buy almost all the groceries for my household	Female	1961	White/Caucassian, European American		Postgraduate degree		More than $200,000	400	Other, please specify	local municipality	2		0		Pennsylvania	Suburban	No	No		Every 2â€“3 weeks			4	4	5	4	3	3	5	5	5	5	5	5	3	3	4	4	4	2		Pre-bagged	Red		1
1a	43	R_5ckGSSHGLFWGMfv	Yes	I buy almost all the groceries for my household	Female	1961	White/Caucassian, European American		Postgraduate degree		More than $200,000	400	Other, please specify	local municipality	2		0		Pennsylvania	Suburban	No	No		Every 2â€“3 weeks			4	4	5	4	3	3	5	5	5	5	5	5	3	3	4	4	4	2		Pre-bagged	Red		1
1a	43	R_5ckGSSHGLFWGMfv	Yes	I buy almost all the groceries for my household	Female	1961	White/Caucassian, European American		Postgraduate degree		More than $200,000	400	Other, please specify	local municipality	2		0		Pennsylvania	Suburban	No	No		Every 2â€“3 weeks			4	4	5	4	3	3	5	5	5	5	5	5	3	3	4	4	4	2		Pre-bagged	Red		1
1a	43	R_5ckGSSHGLFWGMfv	Yes	I buy almost all the groceries for my household	Female	1961	White/Caucassian, European American		Postgraduate degree		More than $200,000	400	Other, please specify	local municipality	2		0		Pennsylvania	Suburban	No	No		Every 2â€“3 weeks			4	4	5	4	3	3	5	5	5	5	5	5	3	3	4	4	4	2		Pre-bagged	Red		1
1a	43	R_5ckGSSHGLFWGMfv	Yes	I buy almost all the groceries for my household	Female	1961	White/Caucassian, European American		Postgraduate degree		More than $200,000	400	Other, please specify	local municipality	2		0		Pennsylvania	Suburban	No	No		Every 2â€“3 weeks			4	4	5	4	3	3	5	5	5	5	5	5	3	3	4	4	4	2		Pre-bagged	Red		1
1a	43	R_5ckGSSHGLFWGMfv	Yes	I buy almost all the groceries for my household	Female	1961	White/Caucassian, European American		Postgraduate degree		More than $200,000	400	Other, please specify	local municipality	2		0		Pennsylvania	Suburban	No	No		Every 2â€“3 weeks			4	4	5	4	3	3	5	5	5	5	5	5	3	3	4	4	4	2		Pre-bagged	Red		1
1a	43	R_5ckGSSHGLFWGMfv	Yes	I buy almost all the groceries for my household	Female	1961	White/Caucassian, European American		Postgraduate degree		More than $200,000	400	Other, please specify	local municipality	2		0		Pennsylvania	Suburban	No	No		Every 2â€“3 weeks			4	4	5	4	3	3	5	5	5	5	5	5	3	3	4	4	4	2		Pre-bagged	Red		1
1a	44	R_3nf6YILiw3QrQ10	Yes	I buy almost all the groceries for my household	Male	1998	White/Caucassian, European American		Some college		$150,000â€“$199,999	500	Other, please specify	Government Employee	5		2		Michigan	Suburban	No	No		Every 2â€“3 weeks			5	5	5	5	5	5	5	5	5	5	5	5	1	4	4	5	4	2		Pre-bagged	Red		4
1a	44	R_3nf6YILiw3QrQ10	Yes	I buy almost all the groceries for my household	Male	1998	White/Caucassian, European American		Some college		$150,000â€“$199,999	500	Other, please specify	Government Employee	5		2		Michigan	Suburban	No	No		Every 2â€“3 weeks			5	5	5	5	5	5	5	5	5	5	5	5	1	4	4	5	4	2		Pre-bagged	Red		4
1a	44	R_3nf6YILiw3QrQ10	Yes	I buy almost all the groceries for my household	Male	1998	White/Caucassian, European American		Some college		$150,000â€“$199,999	500	Other, please specify	Government Employee	5		2		Michigan	Suburban	No	No		Every 2â€“3 weeks			5	5	5	5	5	5	5	5	5	5	5	5	1	4	4	5	4	2		Pre-bagged	Red		4
1a	44	R_3nf6YILiw3QrQ10	Yes	I buy almost all the groceries for my household	Male	1998	White/Caucassian, European American		Some college		$150,000â€“$199,999	500	Other, please specify	Government Employee	5		2		Michigan	Suburban	No	No		Every 2â€“3 weeks			5	5	5	5	5	5	5	5	5	5	5	5	1	4	4	5	4	2		Pre-bagged	Red		4
1a	44	R_3nf6YILiw3QrQ10	Yes	I buy almost all the groceries for my household	Male	1998	White/Caucassian, European American		Some college		$150,000â€“$199,999	500	Other, please specify	Government Employee	5		2		Michigan	Suburban	No	No		Every 2â€“3 weeks			5	5	5	5	5	5	5	5	5	5	5	5	1	4	4	5	4	2		Pre-bagged	Red		4
1a	44	R_3nf6YILiw3QrQ10	Yes	I buy almost all the groceries for my household	Male	1998	White/Caucassian, European American		Some college		$150,000â€“$199,999	500	Other, please specify	Government Employee	5		2		Michigan	Suburban	No	No		Every 2â€“3 weeks			5	5	5	5	5	5	5	5	5	5	5	5	1	4	4	5	4	2		Pre-bagged	Red		4
1a	44	R_3nf6YILiw3QrQ10	Yes	I buy almost all the groceries for my household	Male	1998	White/Caucassian, European American		Some college		$150,000â€“$199,999	500	Other, please specify	Government Employee	5		2		Michigan	Suburban	No	No		Every 2â€“3 weeks			5	5	5	5	5	5	5	5	5	5	5	5	1	4	4	5	4	2		Pre-bagged	Red		4
1a	44	R_3nf6YILiw3QrQ10	Yes	I buy almost all the groceries for my household	Male	1998	White/Caucassian, European American		Some college		$150,000â€“$199,999	500	Other, please specify	Government Employee	5		2		Michigan	Suburban	No	No		Every 2â€“3 weeks			5	5	5	5	5	5	5	5	5	5	5	5	1	4	4	5	4	2		Pre-bagged	Red		4
1a	44	R_3nf6YILiw3QrQ10	Yes	I buy almost all the groceries for my household	Male	1998	White/Caucassian, European American		Some college		$150,000â€“$199,999	500	Other, please specify	Government Employee	5		2		Michigan	Suburban	No	No		Every 2â€“3 weeks			5	5	5	5	5	5	5	5	5	5	5	5	1	4	4	5	4	2		Pre-bagged	Red		4
1a	44	R_3nf6YILiw3QrQ10	Yes	I buy almost all the groceries for my household	Male	1998	White/Caucassian, European American		Some college		$150,000â€“$199,999	500	Other, please specify	Government Employee	5		2		Michigan	Suburban	No	No		Every 2â€“3 weeks			5	5	5	5	5	5	5	5	5	5	5	5	1	4	4	5	4	2		Pre-bagged	Red		4
1a	44	R_3nf6YILiw3QrQ10	Yes	I buy almost all the groceries for my household	Male	1998	White/Caucassian, European American		Some college		$150,000â€“$199,999	500	Other, please specify	Government Employee	5		2		Michigan	Suburban	No	No		Every 2â€“3 weeks			5	5	5	5	5	5	5	5	5	5	5	5	1	4	4	5	4	2		Pre-bagged	Red		4
1a	44	R_3nf6YILiw3QrQ10	Yes	I buy almost all the groceries for my household	Male	1998	White/Caucassian, European American		Some college		$150,000â€“$199,999	500	Other, please specify	Government Employee	5		2		Michigan	Suburban	No	No		Every 2â€“3 weeks			5	5	5	5	5	5	5	5	5	5	5	5	1	4	4	5	4	2		Pre-bagged	Red		4
1a	44	R_3nf6YILiw3QrQ10	Yes	I buy almost all the groceries for my household	Male	1998	White/Caucassian, European American		Some college		$150,000â€“$199,999	500	Other, please specify	Government Employee	5		2		Michigan	Suburban	No	No		Every 2â€“3 weeks			5	5	5	5	5	5	5	5	5	5	5	5	1	4	4	5	4	2		Pre-bagged	Red		4
1a	44	R_3nf6YILiw3QrQ10	Yes	I buy almost all the groceries for my household	Male	1998	White/Caucassian, European American		Some college		$150,000â€“$199,999	500	Other, please specify	Government Employee	5		2		Michigan	Suburban	No	No		Every 2â€“3 weeks			5	5	5	5	5	5	5	5	5	5	5	5	1	4	4	5	4	2		Pre-bagged	Red		4
1a	44	R_3nf6YILiw3QrQ10	Yes	I buy almost all the groceries for my household	Male	1998	White/Caucassian, European American		Some college		$150,000â€“$199,999	500	Other, please specify	Government Employee	5		2		Michigan	Suburban	No	No		Every 2â€“3 weeks			5	5	5	5	5	5	5	5	5	5	5	5	1	4	4	5	4	2		Pre-bagged	Red		4
1a	44	R_3nf6YILiw3QrQ10	Yes	I buy almost all the groceries for my household	Male	1998	White/Caucassian, European American		Some college		$150,000â€“$199,999	500	Other, please specify	Government Employee	5		2		Michigan	Suburban	No	No		Every 2â€“3 weeks			5	5	5	5	5	5	5	5	5	5	5	5	1	4	4	5	4	2		Pre-bagged	Red		4
1a	44	R_3nf6YILiw3QrQ10	Yes	I buy almost all the groceries for my household	Male	1998	White/Caucassian, European American		Some college		$150,000â€“$199,999	500	Other, please specify	Government Employee	5		2		Michigan	Suburban	No	No		Every 2â€“3 weeks			5	5	5	5	5	5	5	5	5	5	5	5	1	4	4	5	4	2		Pre-bagged	Red		4
1a	44	R_3nf6YILiw3QrQ10	Yes	I buy almost all the groceries for my household	Male	1998	White/Caucassian, European American		Some college		$150,000â€“$199,999	500	Other, please specify	Government Employee	5		2		Michigan	Suburban	No	No		Every 2â€“3 weeks			5	5	5	5	5	5	5	5	5	5	5	5	1	4	4	5	4	2		Pre-bagged	Red		4
1a	44	R_3nf6YILiw3QrQ10	Yes	I buy almost all the groceries for my household	Male	1998	White/Caucassian, European American		Some college		$150,000â€“$199,999	500	Other, please specify	Government Employee	5		2		Michigan	Suburban	No	No		Every 2â€“3 weeks			5	5	5	5	5	5	5	5	5	5	5	5	1	4	4	5	4	2		Pre-bagged	Red		4
1a	44	R_3nf6YILiw3QrQ10	Yes	I buy almost all the groceries for my household	Male	1998	White/Caucassian, European American		Some college		$150,000â€“$199,999	500	Other, please specify	Government Employee	5		2		Michigan	Suburban	No	No		Every 2â€“3 weeks			5	5	5	5	5	5	5	5	5	5	5	5	1	4	4	5	4	2		Pre-bagged	Red		4
1a	44	R_3nf6YILiw3QrQ10	Yes	I buy almost all the groceries for my household	Male	1998	White/Caucassian, European American		Some college		$150,000â€“$199,999	500	Other, please specify	Government Employee	5		2		Michigan	Suburban	No	No		Every 2â€“3 weeks			5	5	5	5	5	5	5	5	5	5	5	5	1	4	4	5	4	2		Pre-bagged	Red		4
1a	44	R_3nf6YILiw3QrQ10	Yes	I buy almost all the groceries for my household	Male	1998	White/Caucassian, European American		Some college		$150,000â€“$199,999	500	Other, please specify	Government Employee	5		2		Michigan	Suburban	No	No		Every 2â€“3 weeks			5	5	5	5	5	5	5	5	5	5	5	5	1	4	4	5	4	2		Pre-bagged	Red		4
1a	44	R_3nf6YILiw3QrQ10	Yes	I buy almost all the groceries for my household	Male	1998	White/Caucassian, European American		Some college		$150,000â€“$199,999	500	Other, please specify	Government Employee	5		2		Michigan	Suburban	No	No		Every 2â€“3 weeks			5	5	5	5	5	5	5	5	5	5	5	5	1	4	4	5	4	2		Pre-bagged	Red		4
1a	44	R_3nf6YILiw3QrQ10	Yes	I buy almost all the groceries for my household	Male	1998	White/Caucassian, European American		Some college		$150,000â€“$199,999	500	Other, please specify	Government Employee	5		2		Michigan	Suburban	No	No		Every 2â€“3 weeks			5	5	5	5	5	5	5	5	5	5	5	5	1	4	4	5	4	2		Pre-bagged	Red		4
1a	45	R_3kcGbcEKnx1M07Y	Yes	I buy almost all the groceries for my household	Male	1984	White/Caucassian, European American		Postgraduate degree		$150,000â€“$199,999	300	Finance or insurance		4		2		New York	Urban area	Yes	Yes	Semi vegetarianâ€”Mainly vegetarian, but sometimes I eat meat.	3â€“4 times per week			4	4	5	4	4	4	3	5	5	3	3	5	5	5	5	5	5	5		Pre-bagged	Green		3
1a	45	R_3kcGbcEKnx1M07Y	Yes	I buy almost all the groceries for my household	Male	1984	White/Caucassian, European American		Postgraduate degree		$150,000â€“$199,999	300	Finance or insurance		4		2		New York	Urban area	Yes	Yes	Semi vegetarianâ€”Mainly vegetarian, but sometimes I eat meat.	3â€“4 times per week			4	4	5	4	4	4	3	5	5	3	3	5	5	5	5	5	5	5		Pre-bagged	Green		3
1a	45	R_3kcGbcEKnx1M07Y	Yes	I buy almost all the groceries for my household	Male	1984	White/Caucassian, European American		Postgraduate degree		$150,000â€“$199,999	300	Finance or insurance		4		2		New York	Urban area	Yes	Yes	Semi vegetarianâ€”Mainly vegetarian, but sometimes I eat meat.	3â€“4 times per week			4	4	5	4	4	4	3	5	5	3	3	5	5	5	5	5	5	5		Pre-bagged	Green		3
1a	45	R_3kcGbcEKnx1M07Y	Yes	I buy almost all the groceries for my household	Male	1984	White/Caucassian, European American		Postgraduate degree		$150,000â€“$199,999	300	Finance or insurance		4		2		New York	Urban area	Yes	Yes	Semi vegetarianâ€”Mainly vegetarian, but sometimes I eat meat.	3â€“4 times per week			4	4	5	4	4	4	3	5	5	3	3	5	5	5	5	5	5	5		Pre-bagged	Green		3
1a	45	R_3kcGbcEKnx1M07Y	Yes	I buy almost all the groceries for my household	Male	1984	White/Caucassian, European American		Postgraduate degree		$150,000â€“$199,999	300	Finance or insurance		4		2		New York	Urban area	Yes	Yes	Semi vegetarianâ€”Mainly vegetarian, but sometimes I eat meat.	3â€“4 times per week			4	4	5	4	4	4	3	5	5	3	3	5	5	5	5	5	5	5		Pre-bagged	Green		3
1a	45	R_3kcGbcEKnx1M07Y	Yes	I buy almost all the groceries for my household	Male	1984	White/Caucassian, European American		Postgraduate degree		$150,000â€“$199,999	300	Finance or insurance		4		2		New York	Urban area	Yes	Yes	Semi vegetarianâ€”Mainly vegetarian, but sometimes I eat meat.	3â€“4 times per week			4	4	5	4	4	4	3	5	5	3	3	5	5	5	5	5	5	5		Pre-bagged	Green		3
1a	45	R_3kcGbcEKnx1M07Y	Yes	I buy almost all the groceries for my household	Male	1984	White/Caucassian, European American		Postgraduate degree		$150,000â€“$199,999	300	Finance or insurance		4		2		New York	Urban area	Yes	Yes	Semi vegetarianâ€”Mainly vegetarian, but sometimes I eat meat.	3â€“4 times per week			4	4	5	4	4	4	3	5	5	3	3	5	5	5	5	5	5	5		Pre-bagged	Green		3
1a	45	R_3kcGbcEKnx1M07Y	Yes	I buy almost all the groceries for my household	Male	1984	White/Caucassian, European American		Postgraduate degree		$150,000â€“$199,999	300	Finance or insurance		4		2		New York	Urban area	Yes	Yes	Semi vegetarianâ€”Mainly vegetarian, but sometimes I eat meat.	3â€“4 times per week			4	4	5	4	4	4	3	5	5	3	3	5	5	5	5	5	5	5		Pre-bagged	Green		3
1a	45	R_3kcGbcEKnx1M07Y	Yes	I buy almost all the groceries for my household	Male	1984	White/Caucassian, European American		Postgraduate degree		$150,000â€“$199,999	300	Finance or insurance		4		2		New York	Urban area	Yes	Yes	Semi vegetarianâ€”Mainly vegetarian, but sometimes I eat meat.	3â€“4 times per week			4	4	5	4	4	4	3	5	5	3	3	5	5	5	5	5	5	5		Pre-bagged	Green		3
1a	45	R_3kcGbcEKnx1M07Y	Yes	I buy almost all the groceries for my household	Male	1984	White/Caucassian, European American		Postgraduate degree		$150,000â€“$199,999	300	Finance or insurance		4		2		New York	Urban area	Yes	Yes	Semi vegetarianâ€”Mainly vegetarian, but sometimes I eat meat.	3â€“4 times per week			4	4	5	4	4	4	3	5	5	3	3	5	5	5	5	5	5	5		Pre-bagged	Green		3
1a	45	R_3kcGbcEKnx1M07Y	Yes	I buy almost all the groceries for my household	Male	1984	White/Caucassian, European American		Postgraduate degree		$150,000â€“$199,999	300	Finance or insurance		4		2		New York	Urban area	Yes	Yes	Semi vegetarianâ€”Mainly vegetarian, but sometimes I eat meat.	3â€“4 times per week			4	4	5	4	4	4	3	5	5	3	3	5	5	5	5	5	5	5		Pre-bagged	Green		3
1a	45	R_3kcGbcEKnx1M07Y	Yes	I buy almost all the groceries for my household	Male	1984	White/Caucassian, European American		Postgraduate degree		$150,000â€“$199,999	300	Finance or insurance		4		2		New York	Urban area	Yes	Yes	Semi vegetarianâ€”Mainly vegetarian, but sometimes I eat meat.	3â€“4 times per week			4	4	5	4	4	4	3	5	5	3	3	5	5	5	5	5	5	5		Pre-bagged	Green		3
1a	45	R_3kcGbcEKnx1M07Y	Yes	I buy almost all the groceries for my household	Male	1984	White/Caucassian, European American		Postgraduate degree		$150,000â€“$199,999	300	Finance or insurance		4		2		New York	Urban area	Yes	Yes	Semi vegetarianâ€”Mainly vegetarian, but sometimes I eat meat.	3â€“4 times per week			4	4	5	4	4	4	3	5	5	3	3	5	5	5	5	5	5	5		Pre-bagged	Green		3
1a	45	R_3kcGbcEKnx1M07Y	Yes	I buy almost all the groceries for my household	Male	1984	White/Caucassian, European American		Postgraduate degree		$150,000â€“$199,999	300	Finance or insurance		4		2		New York	Urban area	Yes	Yes	Semi vegetarianâ€”Mainly vegetarian, but sometimes I eat meat.	3â€“4 times per week			4	4	5	4	4	4	3	5	5	3	3	5	5	5	5	5	5	5		Pre-bagged	Green		3
1a	45	R_3kcGbcEKnx1M07Y	Yes	I buy almost all the groceries for my household	Male	1984	White/Caucassian, European American		Postgraduate degree		$150,000â€“$199,999	300	Finance or insurance		4		2		New York	Urban area	Yes	Yes	Semi vegetarianâ€”Mainly vegetarian, but sometimes I eat meat.	3â€“4 times per week			4	4	5	4	4	4	3	5	5	3	3	5	5	5	5	5	5	5		Pre-bagged	Green		3
1a	45	R_3kcGbcEKnx1M07Y	Yes	I buy almost all the groceries for my household	Male	1984	White/Caucassian, European American		Postgraduate degree		$150,000â€“$199,999	300	Finance or insurance		4		2		New York	Urban area	Yes	Yes	Semi vegetarianâ€”Mainly vegetarian, but sometimes I eat meat.	3â€“4 times per week			4	4	5	4	4	4	3	5	5	3	3	5	5	5	5	5	5	5		Pre-bagged	Green		3
1a	45	R_3kcGbcEKnx1M07Y	Yes	I buy almost all the groceries for my household	Male	1984	White/Caucassian, European American		Postgraduate degree		$150,000â€“$199,999	300	Finance or insurance		4		2		New York	Urban area	Yes	Yes	Semi vegetarianâ€”Mainly vegetarian, but sometimes I eat meat.	3â€“4 times per week			4	4	5	4	4	4	3	5	5	3	3	5	5	5	5	5	5	5		Pre-bagged	Green		3
1a	45	R_3kcGbcEKnx1M07Y	Yes	I buy almost all the groceries for my household	Male	1984	White/Caucassian, European American		Postgraduate degree		$150,000â€“$199,999	300	Finance or insurance		4		2		New York	Urban area	Yes	Yes	Semi vegetarianâ€”Mainly vegetarian, but sometimes I eat meat.	3â€“4 times per week			4	4	5	4	4	4	3	5	5	3	3	5	5	5	5	5	5	5		Pre-bagged	Green		3
1a	45	R_3kcGbcEKnx1M07Y	Yes	I buy almost all the groceries for my household	Male	1984	White/Caucassian, European American		Postgraduate degree		$150,000â€“$199,999	300	Finance or insurance		4		2		New York	Urban area	Yes	Yes	Semi vegetarianâ€”Mainly vegetarian, but sometimes I eat meat.	3â€“4 times per week			4	4	5	4	4	4	3	5	5	3	3	5	5	5	5	5	5	5		Pre-bagged	Green		3
1a	45	R_3kcGbcEKnx1M07Y	Yes	I buy almost all the groceries for my household	Male	1984	White/Caucassian, European American		Postgraduate degree		$150,000â€“$199,999	300	Finance or insurance		4		2		New York	Urban area	Yes	Yes	Semi vegetarianâ€”Mainly vegetarian, but sometimes I eat meat.	3â€“4 times per week			4	4	5	4	4	4	3	5	5	3	3	5	5	5	5	5	5	5		Pre-bagged	Green		3
1a	45	R_3kcGbcEKnx1M07Y	Yes	I buy almost all the groceries for my household	Male	1984	White/Caucassian, European American		Postgraduate degree		$150,000â€“$199,999	300	Finance or insurance		4		2		New York	Urban area	Yes	Yes	Semi vegetarianâ€”Mainly vegetarian, but sometimes I eat meat.	3â€“4 times per week			4	4	5	4	4	4	3	5	5	3	3	5	5	5	5	5	5	5		Pre-bagged	Green		3
1a	45	R_3kcGbcEKnx1M07Y	Yes	I buy almost all the groceries for my household	Male	1984	White/Caucassian, European American		Postgraduate degree		$150,000â€“$199,999	300	Finance or insurance		4		2		New York	Urban area	Yes	Yes	Semi vegetarianâ€”Mainly vegetarian, but sometimes I eat meat.	3â€“4 times per week			4	4	5	4	4	4	3	5	5	3	3	5	5	5	5	5	5	5		Pre-bagged	Green		3
1a	45	R_3kcGbcEKnx1M07Y	Yes	I buy almost all the groceries for my household	Male	1984	White/Caucassian, European American		Postgraduate degree		$150,000â€“$199,999	300	Finance or insurance		4		2		New York	Urban area	Yes	Yes	Semi vegetarianâ€”Mainly vegetarian, but sometimes I eat meat.	3â€“4 times per week			4	4	5	4	4	4	3	5	5	3	3	5	5	5	5	5	5	5		Pre-bagged	Green		3
1a	45	R_3kcGbcEKnx1M07Y	Yes	I buy almost all the groceries for my household	Male	1984	White/Caucassian, European American		Postgraduate degree		$150,000â€“$199,999	300	Finance or insurance		4		2		New York	Urban area	Yes	Yes	Semi vegetarianâ€”Mainly vegetarian, but sometimes I eat meat.	3â€“4 times per week			4	4	5	4	4	4	3	5	5	3	3	5	5	5	5	5	5	5		Pre-bagged	Green		3
1a	46	R_2pPpRXyD0l1egln	Yes	I buy about half of the groceries for my household	Male	1944	White/Caucassian, European American		Postgraduate degree		$150,000â€“$199,999	500	Educational services		2		0		Pennsylvania	Suburban	No	No		Every 2â€“3 months	Other (please specify)	randomize between fruits	4	3	5	4	4	3	5	5	5	4	5	4	1	2	3	4	3	2		Pre-bagged	Green		6
1a	46	R_2pPpRXyD0l1egln	Yes	I buy about half of the groceries for my household	Male	1944	White/Caucassian, European American		Postgraduate degree		$150,000â€“$199,999	500	Educational services		2		0		Pennsylvania	Suburban	No	No		Every 2â€“3 months	Other (please specify)	randomize between fruits	4	3	5	4	4	3	5	5	5	4	5	4	1	2	3	4	3	2		Pre-bagged	Green		6
1a	46	R_2pPpRXyD0l1egln	Yes	I buy about half of the groceries for my household	Male	1944	White/Caucassian, European American		Postgraduate degree		$150,000â€“$199,999	500	Educational services		2		0		Pennsylvania	Suburban	No	No		Every 2â€“3 months	Other (please specify)	randomize between fruits	4	3	5	4	4	3	5	5	5	4	5	4	1	2	3	4	3	2		Pre-bagged	Green		6
1a	46	R_2pPpRXyD0l1egln	Yes	I buy about half of the groceries for my household	Male	1944	White/Caucassian, European American		Postgraduate degree		$150,000â€“$199,999	500	Educational services		2		0		Pennsylvania	Suburban	No	No		Every 2â€“3 months	Other (please specify)	randomize between fruits	4	3	5	4	4	3	5	5	5	4	5	4	1	2	3	4	3	2		Pre-bagged	Green		6
1a	46	R_2pPpRXyD0l1egln	Yes	I buy about half of the groceries for my household	Male	1944	White/Caucassian, European American		Postgraduate degree		$150,000â€“$199,999	500	Educational services		2		0		Pennsylvania	Suburban	No	No		Every 2â€“3 months	Other (please specify)	randomize between fruits	4	3	5	4	4	3	5	5	5	4	5	4	1	2	3	4	3	2		Pre-bagged	Green		6
1a	46	R_2pPpRXyD0l1egln	Yes	I buy about half of the groceries for my household	Male	1944	White/Caucassian, European American		Postgraduate degree		$150,000â€“$199,999	500	Educational services		2		0		Pennsylvania	Suburban	No	No		Every 2â€“3 months	Other (please specify)	randomize between fruits	4	3	5	4	4	3	5	5	5	4	5	4	1	2	3	4	3	2		Pre-bagged	Green		6
1a	46	R_2pPpRXyD0l1egln	Yes	I buy about half of the groceries for my household	Male	1944	White/Caucassian, European American		Postgraduate degree		$150,000â€“$199,999	500	Educational services		2		0		Pennsylvania	Suburban	No	No		Every 2â€“3 months	Other (please specify)	randomize between fruits	4	3	5	4	4	3	5	5	5	4	5	4	1	2	3	4	3	2		Pre-bagged	Green		6
1a	46	R_2pPpRXyD0l1egln	Yes	I buy about half of the groceries for my household	Male	1944	White/Caucassian, European American		Postgraduate degree		$150,000â€“$199,999	500	Educational services		2		0		Pennsylvania	Suburban	No	No		Every 2â€“3 months	Other (please specify)	randomize between fruits	4	3	5	4	4	3	5	5	5	4	5	4	1	2	3	4	3	2		Pre-bagged	Green		6
1a	46	R_2pPpRXyD0l1egln	Yes	I buy about half of the groceries for my household	Male	1944	White/Caucassian, European American		Postgraduate degree		$150,000â€“$199,999	500	Educational services		2		0		Pennsylvania	Suburban	No	No		Every 2â€“3 months	Other (please specify)	randomize between fruits	4	3	5	4	4	3	5	5	5	4	5	4	1	2	3	4	3	2		Pre-bagged	Green		6
1a	46	R_2pPpRXyD0l1egln	Yes	I buy about half of the groceries for my household	Male	1944	White/Caucassian, European American		Postgraduate degree		$150,000â€“$199,999	500	Educational services		2		0		Pennsylvania	Suburban	No	No		Every 2â€“3 months	Other (please specify)	randomize between fruits	4	3	5	4	4	3	5	5	5	4	5	4	1	2	3	4	3	2		Pre-bagged	Green		6
1a	46	R_2pPpRXyD0l1egln	Yes	I buy about half of the groceries for my household	Male	1944	White/Caucassian, European American		Postgraduate degree		$150,000â€“$199,999	500	Educational services		2		0		Pennsylvania	Suburban	No	No		Every 2â€“3 months	Other (please specify)	randomize between fruits	4	3	5	4	4	3	5	5	5	4	5	4	1	2	3	4	3	2		Pre-bagged	Green		6
1a	46	R_2pPpRXyD0l1egln	Yes	I buy about half of the groceries for my household	Male	1944	White/Caucassian, European American		Postgraduate degree		$150,000â€“$199,999	500	Educational services		2		0		Pennsylvania	Suburban	No	No		Every 2â€“3 months	Other (please specify)	randomize between fruits	4	3	5	4	4	3	5	5	5	4	5	4	1	2	3	4	3	2		Pre-bagged	Green		6
1a	46	R_2pPpRXyD0l1egln	Yes	I buy about half of the groceries for my household	Male	1944	White/Caucassian, European American		Postgraduate degree		$150,000â€“$199,999	500	Educational services		2		0		Pennsylvania	Suburban	No	No		Every 2â€“3 months	Other (please specify)	randomize between fruits	4	3	5	4	4	3	5	5	5	4	5	4	1	2	3	4	3	2		Pre-bagged	Green		6
1a	46	R_2pPpRXyD0l1egln	Yes	I buy about half of the groceries for my household	Male	1944	White/Caucassian, European American		Postgraduate degree		$150,000â€“$199,999	500	Educational services		2		0		Pennsylvania	Suburban	No	No		Every 2â€“3 months	Other (please specify)	randomize between fruits	4	3	5	4	4	3	5	5	5	4	5	4	1	2	3	4	3	2		Pre-bagged	Green		6
1a	46	R_2pPpRXyD0l1egln	Yes	I buy about half of the groceries for my household	Male	1944	White/Caucassian, European American		Postgraduate degree		$150,000â€“$199,999	500	Educational services		2		0		Pennsylvania	Suburban	No	No		Every 2â€“3 months	Other (please specify)	randomize between fruits	4	3	5	4	4	3	5	5	5	4	5	4	1	2	3	4	3	2		Pre-bagged	Green		6
1a	46	R_2pPpRXyD0l1egln	Yes	I buy about half of the groceries for my household	Male	1944	White/Caucassian, European American		Postgraduate degree		$150,000â€“$199,999	500	Educational services		2		0		Pennsylvania	Suburban	No	No		Every 2â€“3 months	Other (please specify)	randomize between fruits	4	3	5	4	4	3	5	5	5	4	5	4	1	2	3	4	3	2		Pre-bagged	Green		6
1a	46	R_2pPpRXyD0l1egln	Yes	I buy about half of the groceries for my household	Male	1944	White/Caucassian, European American		Postgraduate degree		$150,000â€“$199,999	500	Educational services		2		0		Pennsylvania	Suburban	No	No		Every 2â€“3 months	Other (please specify)	randomize between fruits	4	3	5	4	4	3	5	5	5	4	5	4	1	2	3	4	3	2		Pre-bagged	Green		6
1a	46	R_2pPpRXyD0l1egln	Yes	I buy about half of the groceries for my household	Male	1944	White/Caucassian, European American		Postgraduate degree		$150,000â€“$199,999	500	Educational services		2		0		Pennsylvania	Suburban	No	No		Every 2â€“3 months	Other (please specify)	randomize between fruits	4	3	5	4	4	3	5	5	5	4	5	4	1	2	3	4	3	2		Pre-bagged	Green		6
1a	46	R_2pPpRXyD0l1egln	Yes	I buy about half of the groceries for my household	Male	1944	White/Caucassian, European American		Postgraduate degree		$150,000â€“$199,999	500	Educational services		2		0		Pennsylvania	Suburban	No	No		Every 2â€“3 months	Other (please specify)	randomize between fruits	4	3	5	4	4	3	5	5	5	4	5	4	1	2	3	4	3	2		Pre-bagged	Green		6
1a	46	R_2pPpRXyD0l1egln	Yes	I buy about half of the groceries for my household	Male	1944	White/Caucassian, European American		Postgraduate degree		$150,000â€“$199,999	500	Educational services		2		0		Pennsylvania	Suburban	No	No		Every 2â€“3 months	Other (please specify)	randomize between fruits	4	3	5	4	4	3	5	5	5	4	5	4	1	2	3	4	3	2		Pre-bagged	Green		6
1a	46	R_2pPpRXyD0l1egln	Yes	I buy about half of the groceries for my household	Male	1944	White/Caucassian, European American		Postgraduate degree		$150,000â€“$199,999	500	Educational services		2		0		Pennsylvania	Suburban	No	No		Every 2â€“3 months	Other (please specify)	randomize between fruits	4	3	5	4	4	3	5	5	5	4	5	4	1	2	3	4	3	2		Pre-bagged	Green		6
1a	46	R_2pPpRXyD0l1egln	Yes	I buy about half of the groceries for my household	Male	1944	White/Caucassian, European American		Postgraduate degree		$150,000â€“$199,999	500	Educational services		2		0		Pennsylvania	Suburban	No	No		Every 2â€“3 months	Other (please specify)	randomize between fruits	4	3	5	4	4	3	5	5	5	4	5	4	1	2	3	4	3	2		Pre-bagged	Green		6
1a	46	R_2pPpRXyD0l1egln	Yes	I buy about half of the groceries for my household	Male	1944	White/Caucassian, European American		Postgraduate degree		$150,000â€“$199,999	500	Educational services		2		0		Pennsylvania	Suburban	No	No		Every 2â€“3 months	Other (please specify)	randomize between fruits	4	3	5	4	4	3	5	5	5	4	5	4	1	2	3	4	3	2		Pre-bagged	Green		6
1a	46	R_2pPpRXyD0l1egln	Yes	I buy about half of the groceries for my household	Male	1944	White/Caucassian, European American		Postgraduate degree		$150,000â€“$199,999	500	Educational services		2		0		Pennsylvania	Suburban	No	No		Every 2â€“3 months	Other (please specify)	randomize between fruits	4	3	5	4	4	3	5	5	5	4	5	4	1	2	3	4	3	2		Pre-bagged	Green		6
1a	47	R_3KNNC2Udv04FDP1	Yes	I buy about half of the groceries for my household	Male	1942	White/Caucassian, European American		Postgraduate degree		$150,000â€“$199,999	250	Other, please specify	not working	2		0		Texas	Urban area	Yes	No		2â€“3 times per year	Have a preference for other fruit		4	4	5	2	3	4	5	4	5	4	5	5	4	3	3	4	4	3		Pre-bagged	Green		1
1a	47	R_3KNNC2Udv04FDP1	Yes	I buy about half of the groceries for my household	Male	1942	White/Caucassian, European American		Postgraduate degree		$150,000â€“$199,999	250	Other, please specify	not working	2		0		Texas	Urban area	Yes	No		2â€“3 times per year	Have a preference for other fruit		4	4	5	2	3	4	5	4	5	4	5	5	4	3	3	4	4	3		Pre-bagged	Green		1
1a	47	R_3KNNC2Udv04FDP1	Yes	I buy about half of the groceries for my household	Male	1942	White/Caucassian, European American		Postgraduate degree		$150,000â€“$199,999	250	Other, please specify	not working	2		0		Texas	Urban area	Yes	No		2â€“3 times per year	Have a preference for other fruit		4	4	5	2	3	4	5	4	5	4	5	5	4	3	3	4	4	3		Pre-bagged	Green		1
1a	47	R_3KNNC2Udv04FDP1	Yes	I buy about half of the groceries for my household	Male	1942	White/Caucassian, European American		Postgraduate degree		$150,000â€“$199,999	250	Other, please specify	not working	2		0		Texas	Urban area	Yes	No		2â€“3 times per year	Have a preference for other fruit		4	4	5	2	3	4	5	4	5	4	5	5	4	3	3	4	4	3		Pre-bagged	Green		1
1a	47	R_3KNNC2Udv04FDP1	Yes	I buy about half of the groceries for my household	Male	1942	White/Caucassian, European American		Postgraduate degree		$150,000â€“$199,999	250	Other, please specify	not working	2		0		Texas	Urban area	Yes	No		2â€“3 times per year	Have a preference for other fruit		4	4	5	2	3	4	5	4	5	4	5	5	4	3	3	4	4	3		Pre-bagged	Green		1
1a	47	R_3KNNC2Udv04FDP1	Yes	I buy about half of the groceries for my household	Male	1942	White/Caucassian, European American		Postgraduate degree		$150,000â€“$199,999	250	Other, please specify	not working	2		0		Texas	Urban area	Yes	No		2â€“3 times per year	Have a preference for other fruit		4	4	5	2	3	4	5	4	5	4	5	5	4	3	3	4	4	3		Pre-bagged	Green		1
1a	47	R_3KNNC2Udv04FDP1	Yes	I buy about half of the groceries for my household	Male	1942	White/Caucassian, European American		Postgraduate degree		$150,000â€“$199,999	250	Other, please specify	not working	2		0		Texas	Urban area	Yes	No		2â€“3 times per year	Have a preference for other fruit		4	4	5	2	3	4	5	4	5	4	5	5	4	3	3	4	4	3		Pre-bagged	Green		1
1a	47	R_3KNNC2Udv04FDP1	Yes	I buy about half of the groceries for my household	Male	1942	White/Caucassian, European American		Postgraduate degree		$150,000â€“$199,999	250	Other, please specify	not working	2		0		Texas	Urban area	Yes	No		2â€“3 times per year	Have a preference for other fruit		4	4	5	2	3	4	5	4	5	4	5	5	4	3	3	4	4	3		Pre-bagged	Green		1
1a	47	R_3KNNC2Udv04FDP1	Yes	I buy about half of the groceries for my household	Male	1942	White/Caucassian, European American		Postgraduate degree		$150,000â€“$199,999	250	Other, please specify	not working	2		0		Texas	Urban area	Yes	No		2â€“3 times per year	Have a preference for other fruit		4	4	5	2	3	4	5	4	5	4	5	5	4	3	3	4	4	3		Pre-bagged	Green		1
1a	47	R_3KNNC2Udv04FDP1	Yes	I buy about half of the groceries for my household	Male	1942	White/Caucassian, European American		Postgraduate degree		$150,000â€“$199,999	250	Other, please specify	not working	2		0		Texas	Urban area	Yes	No		2â€“3 times per year	Have a preference for other fruit		4	4	5	2	3	4	5	4	5	4	5	5	4	3	3	4	4	3		Pre-bagged	Green		1
1a	47	R_3KNNC2Udv04FDP1	Yes	I buy about half of the groceries for my household	Male	1942	White/Caucassian, European American		Postgraduate degree		$150,000â€“$199,999	250	Other, please specify	not working	2		0		Texas	Urban area	Yes	No		2â€“3 times per year	Have a preference for other fruit		4	4	5	2	3	4	5	4	5	4	5	5	4	3	3	4	4	3		Pre-bagged	Green		1
1a	47	R_3KNNC2Udv04FDP1	Yes	I buy about half of the groceries for my household	Male	1942	White/Caucassian, European American		Postgraduate degree		$150,000â€“$199,999	250	Other, please specify	not working	2		0		Texas	Urban area	Yes	No		2â€“3 times per year	Have a preference for other fruit		4	4	5	2	3	4	5	4	5	4	5	5	4	3	3	4	4	3		Pre-bagged	Green		1
1a	47	R_3KNNC2Udv04FDP1	Yes	I buy about half of the groceries for my household	Male	1942	White/Caucassian, European American		Postgraduate degree		$150,000â€“$199,999	250	Other, please specify	not working	2		0		Texas	Urban area	Yes	No		2â€“3 times per year	Have a preference for other fruit		4	4	5	2	3	4	5	4	5	4	5	5	4	3	3	4	4	3		Pre-bagged	Green		1
1a	47	R_3KNNC2Udv04FDP1	Yes	I buy about half of the groceries for my household	Male	1942	White/Caucassian, European American		Postgraduate degree		$150,000â€“$199,999	250	Other, please specify	not working	2		0		Texas	Urban area	Yes	No		2â€“3 times per year	Have a preference for other fruit		4	4	5	2	3	4	5	4	5	4	5	5	4	3	3	4	4	3		Pre-bagged	Green		1
1a	47	R_3KNNC2Udv04FDP1	Yes	I buy about half of the groceries for my household	Male	1942	White/Caucassian, European American		Postgraduate degree		$150,000â€“$199,999	250	Other, please specify	not working	2		0		Texas	Urban area	Yes	No		2â€“3 times per year	Have a preference for other fruit		4	4	5	2	3	4	5	4	5	4	5	5	4	3	3	4	4	3		Pre-bagged	Green		1
1a	47	R_3KNNC2Udv04FDP1	Yes	I buy about half of the groceries for my household	Male	1942	White/Caucassian, European American		Postgraduate degree		$150,000â€“$199,999	250	Other, please specify	not working	2		0		Texas	Urban area	Yes	No		2â€“3 times per year	Have a preference for other fruit		4	4	5	2	3	4	5	4	5	4	5	5	4	3	3	4	4	3		Pre-bagged	Green		1
1a	47	R_3KNNC2Udv04FDP1	Yes	I buy about half of the groceries for my household	Male	1942	White/Caucassian, European American		Postgraduate degree		$150,000â€“$199,999	250	Other, please specify	not working	2		0		Texas	Urban area	Yes	No		2â€“3 times per year	Have a preference for other fruit		4	4	5	2	3	4	5	4	5	4	5	5	4	3	3	4	4	3		Pre-bagged	Green		1
1a	47	R_3KNNC2Udv04FDP1	Yes	I buy about half of the groceries for my household	Male	1942	White/Caucassian, European American		Postgraduate degree		$150,000â€“$199,999	250	Other, please specify	not working	2		0		Texas	Urban area	Yes	No		2â€“3 times per year	Have a preference for other fruit		4	4	5	2	3	4	5	4	5	4	5	5	4	3	3	4	4	3		Pre-bagged	Green		1
1a	47	R_3KNNC2Udv04FDP1	Yes	I buy about half of the groceries for my household	Male	1942	White/Caucassian, European American		Postgraduate degree		$150,000â€“$199,999	250	Other, please specify	not working	2		0		Texas	Urban area	Yes	No		2â€“3 times per year	Have a preference for other fruit		4	4	5	2	3	4	5	4	5	4	5	5	4	3	3	4	4	3		Pre-bagged	Green		1
1a	47	R_3KNNC2Udv04FDP1	Yes	I buy about half of the groceries for my household	Male	1942	White/Caucassian, European American		Postgraduate degree		$150,000â€“$199,999	250	Other, please specify	not working	2		0		Texas	Urban area	Yes	No		2â€“3 times per year	Have a preference for other fruit		4	4	5	2	3	4	5	4	5	4	5	5	4	3	3	4	4	3		Pre-bagged	Green		1
1a	47	R_3KNNC2Udv04FDP1	Yes	I buy about half of the groceries for my household	Male	1942	White/Caucassian, European American		Postgraduate degree		$150,000â€“$199,999	250	Other, please specify	not working	2		0		Texas	Urban area	Yes	No		2â€“3 times per year	Have a preference for other fruit		4	4	5	2	3	4	5	4	5	4	5	5	4	3	3	4	4	3		Pre-bagged	Green		1
1a	47	R_3KNNC2Udv04FDP1	Yes	I buy about half of the groceries for my household	Male	1942	White/Caucassian, European American		Postgraduate degree		$150,000â€“$199,999	250	Other, please specify	not working	2		0		Texas	Urban area	Yes	No		2â€“3 times per year	Have a preference for other fruit		4	4	5	2	3	4	5	4	5	4	5	5	4	3	3	4	4	3		Pre-bagged	Green		1
1a	47	R_3KNNC2Udv04FDP1	Yes	I buy about half of the groceries for my household	Male	1942	White/Caucassian, European American		Postgraduate degree		$150,000â€“$199,999	250	Other, please specify	not working	2		0		Texas	Urban area	Yes	No		2â€“3 times per year	Have a preference for other fruit		4	4	5	2	3	4	5	4	5	4	5	5	4	3	3	4	4	3		Pre-bagged	Green		1
1a	47	R_3KNNC2Udv04FDP1	Yes	I buy about half of the groceries for my household	Male	1942	White/Caucassian, European American		Postgraduate degree		$150,000â€“$199,999	250	Other, please specify	not working	2		0		Texas	Urban area	Yes	No		2â€“3 times per year	Have a preference for other fruit		4	4	5	2	3	4	5	4	5	4	5	5	4	3	3	4	4	3		Pre-bagged	Green		1
1a	48	R_3j2MP4tRVJt9cPm	Yes	I buy almost all the groceries for my household	Female	1984	White/Caucassian, European American		4 year degree		More than $200,000	1500	Finance or insurance		3		3		California	Suburban	Yes	Yes	Semi vegetarianâ€”Mainly vegetarian, but sometimes I eat meat.	1â€“2 times per week			5	5	5	5	5	5	5	5	5	4	4	5	4	5	5	4	4	3		Loose	Red		3
1a	48	R_3j2MP4tRVJt9cPm	Yes	I buy almost all the groceries for my household	Female	1984	White/Caucassian, European American		4 year degree		More than $200,000	1500	Finance or insurance		3		3		California	Suburban	Yes	Yes	Semi vegetarianâ€”Mainly vegetarian, but sometimes I eat meat.	1â€“2 times per week			5	5	5	5	5	5	5	5	5	4	4	5	4	5	5	4	4	3		Loose	Red		3
1a	48	R_3j2MP4tRVJt9cPm	Yes	I buy almost all the groceries for my household	Female	1984	White/Caucassian, European American		4 year degree		More than $200,000	1500	Finance or insurance		3		3		California	Suburban	Yes	Yes	Semi vegetarianâ€”Mainly vegetarian, but sometimes I eat meat.	1â€“2 times per week			5	5	5	5	5	5	5	5	5	4	4	5	4	5	5	4	4	3		Loose	Red		3
1a	48	R_3j2MP4tRVJt9cPm	Yes	I buy almost all the groceries for my household	Female	1984	White/Caucassian, European American		4 year degree		More than $200,000	1500	Finance or insurance		3		3		California	Suburban	Yes	Yes	Semi vegetarianâ€”Mainly vegetarian, but sometimes I eat meat.	1â€“2 times per week			5	5	5	5	5	5	5	5	5	4	4	5	4	5	5	4	4	3		Loose	Red		3
1a	48	R_3j2MP4tRVJt9cPm	Yes	I buy almost all the groceries for my household	Female	1984	White/Caucassian, European American		4 year degree		More than $200,000	1500	Finance or insurance		3		3		California	Suburban	Yes	Yes	Semi vegetarianâ€”Mainly vegetarian, but sometimes I eat meat.	1â€“2 times per week			5	5	5	5	5	5	5	5	5	4	4	5	4	5	5	4	4	3		Loose	Red		3
1a	48	R_3j2MP4tRVJt9cPm	Yes	I buy almost all the groceries for my household	Female	1984	White/Caucassian, European American		4 year degree		More than $200,000	1500	Finance or insurance		3		3		California	Suburban	Yes	Yes	Semi vegetarianâ€”Mainly vegetarian, but sometimes I eat meat.	1â€“2 times per week			5	5	5	5	5	5	5	5	5	4	4	5	4	5	5	4	4	3		Loose	Red		3
1a	48	R_3j2MP4tRVJt9cPm	Yes	I buy almost all the groceries for my household	Female	1984	White/Caucassian, European American		4 year degree		More than $200,000	1500	Finance or insurance		3		3		California	Suburban	Yes	Yes	Semi vegetarianâ€”Mainly vegetarian, but sometimes I eat meat.	1â€“2 times per week			5	5	5	5	5	5	5	5	5	4	4	5	4	5	5	4	4	3		Loose	Red		3
1a	48	R_3j2MP4tRVJt9cPm	Yes	I buy almost all the groceries for my household	Female	1984	White/Caucassian, European American		4 year degree		More than $200,000	1500	Finance or insurance		3		3		California	Suburban	Yes	Yes	Semi vegetarianâ€”Mainly vegetarian, but sometimes I eat meat.	1â€“2 times per week			5	5	5	5	5	5	5	5	5	4	4	5	4	5	5	4	4	3		Loose	Red		3
1a	48	R_3j2MP4tRVJt9cPm	Yes	I buy almost all the groceries for my household	Female	1984	White/Caucassian, European American		4 year degree		More than $200,000	1500	Finance or insurance		3		3		California	Suburban	Yes	Yes	Semi vegetarianâ€”Mainly vegetarian, but sometimes I eat meat.	1â€“2 times per week			5	5	5	5	5	5	5	5	5	4	4	5	4	5	5	4	4	3		Loose	Red		3
1a	48	R_3j2MP4tRVJt9cPm	Yes	I buy almost all the groceries for my household	Female	1984	White/Caucassian, European American		4 year degree		More than $200,000	1500	Finance or insurance		3		3		California	Suburban	Yes	Yes	Semi vegetarianâ€”Mainly vegetarian, but sometimes I eat meat.	1â€“2 times per week			5	5	5	5	5	5	5	5	5	4	4	5	4	5	5	4	4	3		Loose	Red		3
1a	48	R_3j2MP4tRVJt9cPm	Yes	I buy almost all the groceries for my household	Female	1984	White/Caucassian, European American		4 year degree		More than $200,000	1500	Finance or insurance		3		3		California	Suburban	Yes	Yes	Semi vegetarianâ€”Mainly vegetarian, but sometimes I eat meat.	1â€“2 times per week			5	5	5	5	5	5	5	5	5	4	4	5	4	5	5	4	4	3		Loose	Red		3
1a	48	R_3j2MP4tRVJt9cPm	Yes	I buy almost all the groceries for my household	Female	1984	White/Caucassian, European American		4 year degree		More than $200,000	1500	Finance or insurance		3		3		California	Suburban	Yes	Yes	Semi vegetarianâ€”Mainly vegetarian, but sometimes I eat meat.	1â€“2 times per week			5	5	5	5	5	5	5	5	5	4	4	5	4	5	5	4	4	3		Loose	Red		3
1a	48	R_3j2MP4tRVJt9cPm	Yes	I buy almost all the groceries for my household	Female	1984	White/Caucassian, European American		4 year degree		More than $200,000	1500	Finance or insurance		3		3		California	Suburban	Yes	Yes	Semi vegetarianâ€”Mainly vegetarian, but sometimes I eat meat.	1â€“2 times per week			5	5	5	5	5	5	5	5	5	4	4	5	4	5	5	4	4	3		Loose	Red		3
1a	48	R_3j2MP4tRVJt9cPm	Yes	I buy almost all the groceries for my household	Female	1984	White/Caucassian, European American		4 year degree		More than $200,000	1500	Finance or insurance		3		3		California	Suburban	Yes	Yes	Semi vegetarianâ€”Mainly vegetarian, but sometimes I eat meat.	1â€“2 times per week			5	5	5	5	5	5	5	5	5	4	4	5	4	5	5	4	4	3		Loose	Red		3
1a	48	R_3j2MP4tRVJt9cPm	Yes	I buy almost all the groceries for my household	Female	1984	White/Caucassian, European American		4 year degree		More than $200,000	1500	Finance or insurance		3		3		California	Suburban	Yes	Yes	Semi vegetarianâ€”Mainly vegetarian, but sometimes I eat meat.	1â€“2 times per week			5	5	5	5	5	5	5	5	5	4	4	5	4	5	5	4	4	3		Loose	Red		3
1a	48	R_3j2MP4tRVJt9cPm	Yes	I buy almost all the groceries for my household	Female	1984	White/Caucassian, European American		4 year degree		More than $200,000	1500	Finance or insurance		3		3		California	Suburban	Yes	Yes	Semi vegetarianâ€”Mainly vegetarian, but sometimes I eat meat.	1â€“2 times per week			5	5	5	5	5	5	5	5	5	4	4	5	4	5	5	4	4	3		Loose	Red		3
1a	48	R_3j2MP4tRVJt9cPm	Yes	I buy almost all the groceries for my household	Female	1984	White/Caucassian, European American		4 year degree		More than $200,000	1500	Finance or insurance		3		3		California	Suburban	Yes	Yes	Semi vegetarianâ€”Mainly vegetarian, but sometimes I eat meat.	1â€“2 times per week			5	5	5	5	5	5	5	5	5	4	4	5	4	5	5	4	4	3		Loose	Red		3
1a	48	R_3j2MP4tRVJt9cPm	Yes	I buy almost all the groceries for my household	Female	1984	White/Caucassian, European American		4 year degree		More than $200,000	1500	Finance or insurance		3		3		California	Suburban	Yes	Yes	Semi vegetarianâ€”Mainly vegetarian, but sometimes I eat meat.	1â€“2 times per week			5	5	5	5	5	5	5	5	5	4	4	5	4	5	5	4	4	3		Loose	Red		3
1a	48	R_3j2MP4tRVJt9cPm	Yes	I buy almost all the groceries for my household	Female	1984	White/Caucassian, European American		4 year degree		More than $200,000	1500	Finance or insurance		3		3		California	Suburban	Yes	Yes	Semi vegetarianâ€”Mainly vegetarian, but sometimes I eat meat.	1â€“2 times per week			5	5	5	5	5	5	5	5	5	4	4	5	4	5	5	4	4	3		Loose	Red		3
1a	48	R_3j2MP4tRVJt9cPm	Yes	I buy almost all the groceries for my household	Female	1984	White/Caucassian, European American		4 year degree		More than $200,000	1500	Finance or insurance		3		3		California	Suburban	Yes	Yes	Semi vegetarianâ€”Mainly vegetarian, but sometimes I eat meat.	1â€“2 times per week			5	5	5	5	5	5	5	5	5	4	4	5	4	5	5	4	4	3		Loose	Red		3
1a	48	R_3j2MP4tRVJt9cPm	Yes	I buy almost all the groceries for my household	Female	1984	White/Caucassian, European American		4 year degree		More than $200,000	1500	Finance or insurance		3		3		California	Suburban	Yes	Yes	Semi vegetarianâ€”Mainly vegetarian, but sometimes I eat meat.	1â€“2 times per week			5	5	5	5	5	5	5	5	5	4	4	5	4	5	5	4	4	3		Loose	Red		3
1a	48	R_3j2MP4tRVJt9cPm	Yes	I buy almost all the groceries for my household	Female	1984	White/Caucassian, European American		4 year degree		More than $200,000	1500	Finance or insurance		3		3		California	Suburban	Yes	Yes	Semi vegetarianâ€”Mainly vegetarian, but sometimes I eat meat.	1â€“2 times per week			5	5	5	5	5	5	5	5	5	4	4	5	4	5	5	4	4	3		Loose	Red		3
1a	48	R_3j2MP4tRVJt9cPm	Yes	I buy almost all the groceries for my household	Female	1984	White/Caucassian, European American		4 year degree		More than $200,000	1500	Finance or insurance		3		3		California	Suburban	Yes	Yes	Semi vegetarianâ€”Mainly vegetarian, but sometimes I eat meat.	1â€“2 times per week			5	5	5	5	5	5	5	5	5	4	4	5	4	5	5	4	4	3		Loose	Red		3
1a	48	R_3j2MP4tRVJt9cPm	Yes	I buy almost all the groceries for my household	Female	1984	White/Caucassian, European American		4 year degree		More than $200,000	1500	Finance or insurance		3		3		California	Suburban	Yes	Yes	Semi vegetarianâ€”Mainly vegetarian, but sometimes I eat meat.	1â€“2 times per week			5	5	5	5	5	5	5	5	5	4	4	5	4	5	5	4	4	3		Loose	Red		3
1a	49	R_3n6L9K6w5jumNDH	Yes	I buy most of the groceries for my household	Female	1973	White/Caucassian, European American		Some college		$150,000â€“$199,999	750	Transportation or warehousing		2		0		Indiana	Suburban	No	No		Every 2â€“3 weeks			4	4	4	4	3	4	5	5	4	4	4	4	2	4	4	4	4	1		Pre-bagged	Green		6
1a	49	R_3n6L9K6w5jumNDH	Yes	I buy most of the groceries for my household	Female	1973	White/Caucassian, European American		Some college		$150,000â€“$199,999	750	Transportation or warehousing		2		0		Indiana	Suburban	No	No		Every 2â€“3 weeks			4	4	4	4	3	4	5	5	4	4	4	4	2	4	4	4	4	1		Pre-bagged	Green		6
1a	49	R_3n6L9K6w5jumNDH	Yes	I buy most of the groceries for my household	Female	1973	White/Caucassian, European American		Some college		$150,000â€“$199,999	750	Transportation or warehousing		2		0		Indiana	Suburban	No	No		Every 2â€“3 weeks			4	4	4	4	3	4	5	5	4	4	4	4	2	4	4	4	4	1		Pre-bagged	Green		6
1a	49	R_3n6L9K6w5jumNDH	Yes	I buy most of the groceries for my household	Female	1973	White/Caucassian, European American		Some college		$150,000â€“$199,999	750	Transportation or warehousing		2		0		Indiana	Suburban	No	No		Every 2â€“3 weeks			4	4	4	4	3	4	5	5	4	4	4	4	2	4	4	4	4	1		Pre-bagged	Green		6
1a	49	R_3n6L9K6w5jumNDH	Yes	I buy most of the groceries for my household	Female	1973	White/Caucassian, European American		Some college		$150,000â€“$199,999	750	Transportation or warehousing		2		0		Indiana	Suburban	No	No		Every 2â€“3 weeks			4	4	4	4	3	4	5	5	4	4	4	4	2	4	4	4	4	1		Pre-bagged	Green		6
1a	49	R_3n6L9K6w5jumNDH	Yes	I buy most of the groceries for my household	Female	1973	White/Caucassian, European American		Some college		$150,000â€“$199,999	750	Transportation or warehousing		2		0		Indiana	Suburban	No	No		Every 2â€“3 weeks			4	4	4	4	3	4	5	5	4	4	4	4	2	4	4	4	4	1		Pre-bagged	Green		6
1a	49	R_3n6L9K6w5jumNDH	Yes	I buy most of the groceries for my household	Female	1973	White/Caucassian, European American		Some college		$150,000â€“$199,999	750	Transportation or warehousing		2		0		Indiana	Suburban	No	No		Every 2â€“3 weeks			4	4	4	4	3	4	5	5	4	4	4	4	2	4	4	4	4	1		Pre-bagged	Green		6
1a	49	R_3n6L9K6w5jumNDH	Yes	I buy most of the groceries for my household	Female	1973	White/Caucassian, European American		Some college		$150,000â€“$199,999	750	Transportation or warehousing		2		0		Indiana	Suburban	No	No		Every 2â€“3 weeks			4	4	4	4	3	4	5	5	4	4	4	4	2	4	4	4	4	1		Pre-bagged	Green		6
1a	49	R_3n6L9K6w5jumNDH	Yes	I buy most of the groceries for my household	Female	1973	White/Caucassian, European American		Some college		$150,000â€“$199,999	750	Transportation or warehousing		2		0		Indiana	Suburban	No	No		Every 2â€“3 weeks			4	4	4	4	3	4	5	5	4	4	4	4	2	4	4	4	4	1		Pre-bagged	Green		6
1a	49	R_3n6L9K6w5jumNDH	Yes	I buy most of the groceries for my household	Female	1973	White/Caucassian, European American		Some college		$150,000â€“$199,999	750	Transportation or warehousing		2		0		Indiana	Suburban	No	No		Every 2â€“3 weeks			4	4	4	4	3	4	5	5	4	4	4	4	2	4	4	4	4	1		Pre-bagged	Green		6
1a	49	R_3n6L9K6w5jumNDH	Yes	I buy most of the groceries for my household	Female	1973	White/Caucassian, European American		Some college		$150,000â€“$199,999	750	Transportation or warehousing		2		0		Indiana	Suburban	No	No		Every 2â€“3 weeks			4	4	4	4	3	4	5	5	4	4	4	4	2	4	4	4	4	1		Pre-bagged	Green		6
1a	49	R_3n6L9K6w5jumNDH	Yes	I buy most of the groceries for my household	Female	1973	White/Caucassian, European American		Some college		$150,000â€“$199,999	750	Transportation or warehousing		2		0		Indiana	Suburban	No	No		Every 2â€“3 weeks			4	4	4	4	3	4	5	5	4	4	4	4	2	4	4	4	4	1		Pre-bagged	Green		6
1a	49	R_3n6L9K6w5jumNDH	Yes	I buy most of the groceries for my household	Female	1973	White/Caucassian, European American		Some college		$150,000â€“$199,999	750	Transportation or warehousing		2		0		Indiana	Suburban	No	No		Every 2â€“3 weeks			4	4	4	4	3	4	5	5	4	4	4	4	2	4	4	4	4	1		Pre-bagged	Green		6
1a	49	R_3n6L9K6w5jumNDH	Yes	I buy most of the groceries for my household	Female	1973	White/Caucassian, European American		Some college		$150,000â€“$199,999	750	Transportation or warehousing		2		0		Indiana	Suburban	No	No		Every 2â€“3 weeks			4	4	4	4	3	4	5	5	4	4	4	4	2	4	4	4	4	1		Pre-bagged	Green		6
1a	49	R_3n6L9K6w5jumNDH	Yes	I buy most of the groceries for my household	Female	1973	White/Caucassian, European American		Some college		$150,000â€“$199,999	750	Transportation or warehousing		2		0		Indiana	Suburban	No	No		Every 2â€“3 weeks			4	4	4	4	3	4	5	5	4	4	4	4	2	4	4	4	4	1		Pre-bagged	Green		6
1a	49	R_3n6L9K6w5jumNDH	Yes	I buy most of the groceries for my household	Female	1973	White/Caucassian, European American		Some college		$150,000â€“$199,999	750	Transportation or warehousing		2		0		Indiana	Suburban	No	No		Every 2â€“3 weeks			4	4	4	4	3	4	5	5	4	4	4	4	2	4	4	4	4	1		Pre-bagged	Green		6
1a	49	R_3n6L9K6w5jumNDH	Yes	I buy most of the groceries for my household	Female	1973	White/Caucassian, European American		Some college		$150,000â€“$199,999	750	Transportation or warehousing		2		0		Indiana	Suburban	No	No		Every 2â€“3 weeks			4	4	4	4	3	4	5	5	4	4	4	4	2	4	4	4	4	1		Pre-bagged	Green		6
1a	49	R_3n6L9K6w5jumNDH	Yes	I buy most of the groceries for my household	Female	1973	White/Caucassian, European American		Some college		$150,000â€“$199,999	750	Transportation or warehousing		2		0		Indiana	Suburban	No	No		Every 2â€“3 weeks			4	4	4	4	3	4	5	5	4	4	4	4	2	4	4	4	4	1		Pre-bagged	Green		6
1a	49	R_3n6L9K6w5jumNDH	Yes	I buy most of the groceries for my household	Female	1973	White/Caucassian, European American		Some college		$150,000â€“$199,999	750	Transportation or warehousing		2		0		Indiana	Suburban	No	No		Every 2â€“3 weeks			4	4	4	4	3	4	5	5	4	4	4	4	2	4	4	4	4	1		Pre-bagged	Green		6
1a	49	R_3n6L9K6w5jumNDH	Yes	I buy most of the groceries for my household	Female	1973	White/Caucassian, European American		Some college		$150,000â€“$199,999	750	Transportation or warehousing		2		0		Indiana	Suburban	No	No		Every 2â€“3 weeks			4	4	4	4	3	4	5	5	4	4	4	4	2	4	4	4	4	1		Pre-bagged	Green		6
1a	49	R_3n6L9K6w5jumNDH	Yes	I buy most of the groceries for my household	Female	1973	White/Caucassian, European American		Some college		$150,000â€“$199,999	750	Transportation or warehousing		2		0		Indiana	Suburban	No	No		Every 2â€“3 weeks			4	4	4	4	3	4	5	5	4	4	4	4	2	4	4	4	4	1		Pre-bagged	Green		6
1a	49	R_3n6L9K6w5jumNDH	Yes	I buy most of the groceries for my household	Female	1973	White/Caucassian, European American		Some college		$150,000â€“$199,999	750	Transportation or warehousing		2		0		Indiana	Suburban	No	No		Every 2â€“3 weeks			4	4	4	4	3	4	5	5	4	4	4	4	2	4	4	4	4	1		Pre-bagged	Green		6
1a	49	R_3n6L9K6w5jumNDH	Yes	I buy most of the groceries for my household	Female	1973	White/Caucassian, European American		Some college		$150,000â€“$199,999	750	Transportation or warehousing		2		0		Indiana	Suburban	No	No		Every 2â€“3 weeks			4	4	4	4	3	4	5	5	4	4	4	4	2	4	4	4	4	1		Pre-bagged	Green		6
1a	49	R_3n6L9K6w5jumNDH	Yes	I buy most of the groceries for my household	Female	1973	White/Caucassian, European American		Some college		$150,000â€“$199,999	750	Transportation or warehousing		2		0		Indiana	Suburban	No	No		Every 2â€“3 weeks			4	4	4	4	3	4	5	5	4	4	4	4	2	4	4	4	4	1		Pre-bagged	Green		6
1a	50	R_3NP6yrfnEdEL8Sj	Yes	I buy most of the groceries for my household	Male	1945	White/Caucassian, European American		Postgraduate degree		More than $200,000	600	Educational services		2		0		New York	Suburban	No	No		1â€“2 times per week			2	2	4	4	2	3	4	4	4	4	4	4	2	4	4	4	4	4		Pre-bagged	Red		1
1a	50	R_3NP6yrfnEdEL8Sj	Yes	I buy most of the groceries for my household	Male	1945	White/Caucassian, European American		Postgraduate degree		More than $200,000	600	Educational services		2		0		New York	Suburban	No	No		1â€“2 times per week			2	2	4	4	2	3	4	4	4	4	4	4	2	4	4	4	4	4		Pre-bagged	Red		1
1a	50	R_3NP6yrfnEdEL8Sj	Yes	I buy most of the groceries for my household	Male	1945	White/Caucassian, European American		Postgraduate degree		More than $200,000	600	Educational services		2		0		New York	Suburban	No	No		1â€“2 times per week			2	2	4	4	2	3	4	4	4	4	4	4	2	4	4	4	4	4		Pre-bagged	Red		1
1a	50	R_3NP6yrfnEdEL8Sj	Yes	I buy most of the groceries for my household	Male	1945	White/Caucassian, European American		Postgraduate degree		More than $200,000	600	Educational services		2		0		New York	Suburban	No	No		1â€“2 times per week			2	2	4	4	2	3	4	4	4	4	4	4	2	4	4	4	4	4		Pre-bagged	Red		1
1a	50	R_3NP6yrfnEdEL8Sj	Yes	I buy most of the groceries for my household	Male	1945	White/Caucassian, European American		Postgraduate degree		More than $200,000	600	Educational services		2		0		New York	Suburban	No	No		1â€“2 times per week			2	2	4	4	2	3	4	4	4	4	4	4	2	4	4	4	4	4		Pre-bagged	Red		1
1a	50	R_3NP6yrfnEdEL8Sj	Yes	I buy most of the groceries for my household	Male	1945	White/Caucassian, European American		Postgraduate degree		More than $200,000	600	Educational services		2		0		New York	Suburban	No	No		1â€“2 times per week			2	2	4	4	2	3	4	4	4	4	4	4	2	4	4	4	4	4		Pre-bagged	Red		1
1a	50	R_3NP6yrfnEdEL8Sj	Yes	I buy most of the groceries for my household	Male	1945	White/Caucassian, European American		Postgraduate degree		More than $200,000	600	Educational services		2		0		New York	Suburban	No	No		1â€“2 times per week			2	2	4	4	2	3	4	4	4	4	4	4	2	4	4	4	4	4		Pre-bagged	Red		1
1a	50	R_3NP6yrfnEdEL8Sj	Yes	I buy most of the groceries for my household	Male	1945	White/Caucassian, European American		Postgraduate degree		More than $200,000	600	Educational services		2		0		New York	Suburban	No	No		1â€“2 times per week			2	2	4	4	2	3	4	4	4	4	4	4	2	4	4	4	4	4		Pre-bagged	Red		1
1a	50	R_3NP6yrfnEdEL8Sj	Yes	I buy most of the groceries for my household	Male	1945	White/Caucassian, European American		Postgraduate degree		More than $200,000	600	Educational services		2		0		New York	Suburban	No	No		1â€“2 times per week			2	2	4	4	2	3	4	4	4	4	4	4	2	4	4	4	4	4		Pre-bagged	Red		1
1a	50	R_3NP6yrfnEdEL8Sj	Yes	I buy most of the groceries for my household	Male	1945	White/Caucassian, European American		Postgraduate degree		More than $200,000	600	Educational services		2		0		New York	Suburban	No	No		1â€“2 times per week			2	2	4	4	2	3	4	4	4	4	4	4	2	4	4	4	4	4		Pre-bagged	Red		1
1a	50	R_3NP6yrfnEdEL8Sj	Yes	I buy most of the groceries for my household	Male	1945	White/Caucassian, European American		Postgraduate degree		More than $200,000	600	Educational services		2		0		New York	Suburban	No	No		1â€“2 times per week			2	2	4	4	2	3	4	4	4	4	4	4	2	4	4	4	4	4		Pre-bagged	Red		1
1a	50	R_3NP6yrfnEdEL8Sj	Yes	I buy most of the groceries for my household	Male	1945	White/Caucassian, European American		Postgraduate degree		More than $200,000	600	Educational services		2		0		New York	Suburban	No	No		1â€“2 times per week			2	2	4	4	2	3	4	4	4	4	4	4	2	4	4	4	4	4		Pre-bagged	Red		1
1a	50	R_3NP6yrfnEdEL8Sj	Yes	I buy most of the groceries for my household	Male	1945	White/Caucassian, European American		Postgraduate degree		More than $200,000	600	Educational services		2		0		New York	Suburban	No	No		1â€“2 times per week			2	2	4	4	2	3	4	4	4	4	4	4	2	4	4	4	4	4		Pre-bagged	Red		1
1a	50	R_3NP6yrfnEdEL8Sj	Yes	I buy most of the groceries for my household	Male	1945	White/Caucassian, European American		Postgraduate degree		More than $200,000	600	Educational services		2		0		New York	Suburban	No	No		1â€“2 times per week			2	2	4	4	2	3	4	4	4	4	4	4	2	4	4	4	4	4		Pre-bagged	Red		1
1a	50	R_3NP6yrfnEdEL8Sj	Yes	I buy most of the groceries for my household	Male	1945	White/Caucassian, European American		Postgraduate degree		More than $200,000	600	Educational services		2		0		New York	Suburban	No	No		1â€“2 times per week			2	2	4	4	2	3	4	4	4	4	4	4	2	4	4	4	4	4		Pre-bagged	Red		1
1a	50	R_3NP6yrfnEdEL8Sj	Yes	I buy most of the groceries for my household	Male	1945	White/Caucassian, European American		Postgraduate degree		More than $200,000	600	Educational services		2		0		New York	Suburban	No	No		1â€“2 times per week			2	2	4	4	2	3	4	4	4	4	4	4	2	4	4	4	4	4		Pre-bagged	Red		1
1a	50	R_3NP6yrfnEdEL8Sj	Yes	I buy most of the groceries for my household	Male	1945	White/Caucassian, European American		Postgraduate degree		More than $200,000	600	Educational services		2		0		New York	Suburban	No	No		1â€“2 times per week			2	2	4	4	2	3	4	4	4	4	4	4	2	4	4	4	4	4		Pre-bagged	Red		1
1a	50	R_3NP6yrfnEdEL8Sj	Yes	I buy most of the groceries for my household	Male	1945	White/Caucassian, European American		Postgraduate degree		More than $200,000	600	Educational services		2		0		New York	Suburban	No	No		1â€“2 times per week			2	2	4	4	2	3	4	4	4	4	4	4	2	4	4	4	4	4		Pre-bagged	Red		1
1a	50	R_3NP6yrfnEdEL8Sj	Yes	I buy most of the groceries for my household	Male	1945	White/Caucassian, European American		Postgraduate degree		More than $200,000	600	Educational services		2		0		New York	Suburban	No	No		1â€“2 times per week			2	2	4	4	2	3	4	4	4	4	4	4	2	4	4	4	4	4		Pre-bagged	Red		1
1a	50	R_3NP6yrfnEdEL8Sj	Yes	I buy most of the groceries for my household	Male	1945	White/Caucassian, European American		Postgraduate degree		More than $200,000	600	Educational services		2		0		New York	Suburban	No	No		1â€“2 times per week			2	2	4	4	2	3	4	4	4	4	4	4	2	4	4	4	4	4		Pre-bagged	Red		1
1a	50	R_3NP6yrfnEdEL8Sj	Yes	I buy most of the groceries for my household	Male	1945	White/Caucassian, European American		Postgraduate degree		More than $200,000	600	Educational services		2		0		New York	Suburban	No	No		1â€“2 times per week			2	2	4	4	2	3	4	4	4	4	4	4	2	4	4	4	4	4		Pre-bagged	Red		1
1a	50	R_3NP6yrfnEdEL8Sj	Yes	I buy most of the groceries for my household	Male	1945	White/Caucassian, European American		Postgraduate degree		More than $200,000	600	Educational services		2		0		New York	Suburban	No	No		1â€“2 times per week			2	2	4	4	2	3	4	4	4	4	4	4	2	4	4	4	4	4		Pre-bagged	Red		1
1a	50	R_3NP6yrfnEdEL8Sj	Yes	I buy most of the groceries for my household	Male	1945	White/Caucassian, European American		Postgraduate degree		More than $200,000	600	Educational services		2		0		New York	Suburban	No	No		1â€“2 times per week			2	2	4	4	2	3	4	4	4	4	4	4	2	4	4	4	4	4		Pre-bagged	Red		1
1a	50	R_3NP6yrfnEdEL8Sj	Yes	I buy most of the groceries for my household	Male	1945	White/Caucassian, European American		Postgraduate degree		More than $200,000	600	Educational services		2		0		New York	Suburban	No	No		1â€“2 times per week			2	2	4	4	2	3	4	4	4	4	4	4	2	4	4	4	4	4		Pre-bagged	Red		1
1a	51	R_3p42pQRZDhPYKYZ	Yes	I buy almost all the groceries for my household	Female	1953	White/Caucassian, European American		Postgraduate degree		Prefer not to answer	250	Other, please specify	none	1		0		Maryland	Suburban	No	No		Every 2â€“3 weeks			4	5	4	5	4	3	5	4	3	3	4	4	1	3	2	4	3	2		Pre-bagged	Red		2
1a	51	R_3p42pQRZDhPYKYZ	Yes	I buy almost all the groceries for my household	Female	1953	White/Caucassian, European American		Postgraduate degree		Prefer not to answer	250	Other, please specify	none	1		0		Maryland	Suburban	No	No		Every 2â€“3 weeks			4	5	4	5	4	3	5	4	3	3	4	4	1	3	2	4	3	2		Pre-bagged	Red		2
1a	51	R_3p42pQRZDhPYKYZ	Yes	I buy almost all the groceries for my household	Female	1953	White/Caucassian, European American		Postgraduate degree		Prefer not to answer	250	Other, please specify	none	1		0		Maryland	Suburban	No	No		Every 2â€“3 weeks			4	5	4	5	4	3	5	4	3	3	4	4	1	3	2	4	3	2		Pre-bagged	Red		2
1a	51	R_3p42pQRZDhPYKYZ	Yes	I buy almost all the groceries for my household	Female	1953	White/Caucassian, European American		Postgraduate degree		Prefer not to answer	250	Other, please specify	none	1		0		Maryland	Suburban	No	No		Every 2â€“3 weeks			4	5	4	5	4	3	5	4	3	3	4	4	1	3	2	4	3	2		Pre-bagged	Red		2
1a	51	R_3p42pQRZDhPYKYZ	Yes	I buy almost all the groceries for my household	Female	1953	White/Caucassian, European American		Postgraduate degree		Prefer not to answer	250	Other, please specify	none	1		0		Maryland	Suburban	No	No		Every 2â€“3 weeks			4	5	4	5	4	3	5	4	3	3	4	4	1	3	2	4	3	2		Pre-bagged	Red		2
1a	51	R_3p42pQRZDhPYKYZ	Yes	I buy almost all the groceries for my household	Female	1953	White/Caucassian, European American		Postgraduate degree		Prefer not to answer	250	Other, please specify	none	1		0		Maryland	Suburban	No	No		Every 2â€“3 weeks			4	5	4	5	4	3	5	4	3	3	4	4	1	3	2	4	3	2		Pre-bagged	Red		2
1a	51	R_3p42pQRZDhPYKYZ	Yes	I buy almost all the groceries for my household	Female	1953	White/Caucassian, European American		Postgraduate degree		Prefer not to answer	250	Other, please specify	none	1		0		Maryland	Suburban	No	No		Every 2â€“3 weeks			4	5	4	5	4	3	5	4	3	3	4	4	1	3	2	4	3	2		Pre-bagged	Red		2
1a	51	R_3p42pQRZDhPYKYZ	Yes	I buy almost all the groceries for my household	Female	1953	White/Caucassian, European American		Postgraduate degree		Prefer not to answer	250	Other, please specify	none	1		0		Maryland	Suburban	No	No		Every 2â€“3 weeks			4	5	4	5	4	3	5	4	3	3	4	4	1	3	2	4	3	2		Pre-bagged	Red		2
1a	51	R_3p42pQRZDhPYKYZ	Yes	I buy almost all the groceries for my household	Female	1953	White/Caucassian, European American		Postgraduate degree		Prefer not to answer	250	Other, please specify	none	1		0		Maryland	Suburban	No	No		Every 2â€“3 weeks			4	5	4	5	4	3	5	4	3	3	4	4	1	3	2	4	3	2		Pre-bagged	Red		2
1a	51	R_3p42pQRZDhPYKYZ	Yes	I buy almost all the groceries for my household	Female	1953	White/Caucassian, European American		Postgraduate degree		Prefer not to answer	250	Other, please specify	none	1		0		Maryland	Suburban	No	No		Every 2â€“3 weeks			4	5	4	5	4	3	5	4	3	3	4	4	1	3	2	4	3	2		Pre-bagged	Red		2
1a	51	R_3p42pQRZDhPYKYZ	Yes	I buy almost all the groceries for my household	Female	1953	White/Caucassian, European American		Postgraduate degree		Prefer not to answer	250	Other, please specify	none	1		0		Maryland	Suburban	No	No		Every 2â€“3 weeks			4	5	4	5	4	3	5	4	3	3	4	4	1	3	2	4	3	2		Pre-bagged	Red		2
1a	51	R_3p42pQRZDhPYKYZ	Yes	I buy almost all the groceries for my household	Female	1953	White/Caucassian, European American		Postgraduate degree		Prefer not to answer	250	Other, please specify	none	1		0		Maryland	Suburban	No	No		Every 2â€“3 weeks			4	5	4	5	4	3	5	4	3	3	4	4	1	3	2	4	3	2		Pre-bagged	Red		2
1a	51	R_3p42pQRZDhPYKYZ	Yes	I buy almost all the groceries for my household	Female	1953	White/Caucassian, European American		Postgraduate degree		Prefer not to answer	250	Other, please specify	none	1		0		Maryland	Suburban	No	No		Every 2â€“3 weeks			4	5	4	5	4	3	5	4	3	3	4	4	1	3	2	4	3	2		Pre-bagged	Red		2
1a	51	R_3p42pQRZDhPYKYZ	Yes	I buy almost all the groceries for my household	Female	1953	White/Caucassian, European American		Postgraduate degree		Prefer not to answer	250	Other, please specify	none	1		0		Maryland	Suburban	No	No		Every 2â€“3 weeks			4	5	4	5	4	3	5	4	3	3	4	4	1	3	2	4	3	2		Pre-bagged	Red		2
1a	51	R_3p42pQRZDhPYKYZ	Yes	I buy almost all the groceries for my household	Female	1953	White/Caucassian, European American		Postgraduate degree		Prefer not to answer	250	Other, please specify	none	1		0		Maryland	Suburban	No	No		Every 2â€“3 weeks			4	5	4	5	4	3	5	4	3	3	4	4	1	3	2	4	3	2		Pre-bagged	Red		2
1a	51	R_3p42pQRZDhPYKYZ	Yes	I buy almost all the groceries for my household	Female	1953	White/Caucassian, European American		Postgraduate degree		Prefer not to answer	250	Other, please specify	none	1		0		Maryland	Suburban	No	No		Every 2â€“3 weeks			4	5	4	5	4	3	5	4	3	3	4	4	1	3	2	4	3	2		Pre-bagged	Red		2
1a	51	R_3p42pQRZDhPYKYZ	Yes	I buy almost all the groceries for my household	Female	1953	White/Caucassian, European American		Postgraduate degree		Prefer not to answer	250	Other, please specify	none	1		0		Maryland	Suburban	No	No		Every 2â€“3 weeks			4	5	4	5	4	3	5	4	3	3	4	4	1	3	2	4	3	2		Pre-bagged	Red		2
1a	51	R_3p42pQRZDhPYKYZ	Yes	I buy almost all the groceries for my household	Female	1953	White/Caucassian, European American		Postgraduate degree		Prefer not to answer	250	Other, please specify	none	1		0		Maryland	Suburban	No	No		Every 2â€“3 weeks			4	5	4	5	4	3	5	4	3	3	4	4	1	3	2	4	3	2		Pre-bagged	Red		2
1a	51	R_3p42pQRZDhPYKYZ	Yes	I buy almost all the groceries for my household	Female	1953	White/Caucassian, European American		Postgraduate degree		Prefer not to answer	250	Other, please specify	none	1		0		Maryland	Suburban	No	No		Every 2â€“3 weeks			4	5	4	5	4	3	5	4	3	3	4	4	1	3	2	4	3	2		Pre-bagged	Red		2
1a	51	R_3p42pQRZDhPYKYZ	Yes	I buy almost all the groceries for my household	Female	1953	White/Caucassian, European American		Postgraduate degree		Prefer not to answer	250	Other, please specify	none	1		0		Maryland	Suburban	No	No		Every 2â€“3 weeks			4	5	4	5	4	3	5	4	3	3	4	4	1	3	2	4	3	2		Pre-bagged	Red		2
1a	51	R_3p42pQRZDhPYKYZ	Yes	I buy almost all the groceries for my household	Female	1953	White/Caucassian, European American		Postgraduate degree		Prefer not to answer	250	Other, please specify	none	1		0		Maryland	Suburban	No	No		Every 2â€“3 weeks			4	5	4	5	4	3	5	4	3	3	4	4	1	3	2	4	3	2		Pre-bagged	Red		2
1a	51	R_3p42pQRZDhPYKYZ	Yes	I buy almost all the groceries for my household	Female	1953	White/Caucassian, European American		Postgraduate degree		Prefer not to answer	250	Other, please specify	none	1		0		Maryland	Suburban	No	No		Every 2â€“3 weeks			4	5	4	5	4	3	5	4	3	3	4	4	1	3	2	4	3	2		Pre-bagged	Red		2
1a	51	R_3p42pQRZDhPYKYZ	Yes	I buy almost all the groceries for my household	Female	1953	White/Caucassian, European American		Postgraduate degree		Prefer not to answer	250	Other, please specify	none	1		0		Maryland	Suburban	No	No		Every 2â€“3 weeks			4	5	4	5	4	3	5	4	3	3	4	4	1	3	2	4	3	2		Pre-bagged	Red		2
1a	51	R_3p42pQRZDhPYKYZ	Yes	I buy almost all the groceries for my household	Female	1953	White/Caucassian, European American		Postgraduate degree		Prefer not to answer	250	Other, please specify	none	1		0		Maryland	Suburban	No	No		Every 2â€“3 weeks			4	5	4	5	4	3	5	4	3	3	4	4	1	3	2	4	3	2		Pre-bagged	Red		2
1a	52	R_23Zw7p18WlojI9t	Yes	I buy almost all the groceries for my household	Male	1977	White/Caucassian, European American		Postgraduate degree		More than $200,000	350	Finance or insurance		4		2		New York	Urban area	No	Yes	Strictly veganâ€”No meat, no fish, no eggs, no milk, or dairy products.	1â€“2 times per week			5	4	5	4	5	4	4	5	5	4	5	5	5	4	4	5	4	5		Loose	Green		2
1a	52	R_23Zw7p18WlojI9t	Yes	I buy almost all the groceries for my household	Male	1977	White/Caucassian, European American		Postgraduate degree		More than $200,000	350	Finance or insurance		4		2		New York	Urban area	No	Yes	Strictly veganâ€”No meat, no fish, no eggs, no milk, or dairy products.	1â€“2 times per week			5	4	5	4	5	4	4	5	5	4	5	5	5	4	4	5	4	5		Loose	Green		2
1a	52	R_23Zw7p18WlojI9t	Yes	I buy almost all the groceries for my household	Male	1977	White/Caucassian, European American		Postgraduate degree		More than $200,000	350	Finance or insurance		4		2		New York	Urban area	No	Yes	Strictly veganâ€”No meat, no fish, no eggs, no milk, or dairy products.	1â€“2 times per week			5	4	5	4	5	4	4	5	5	4	5	5	5	4	4	5	4	5		Loose	Green		2
1a	52	R_23Zw7p18WlojI9t	Yes	I buy almost all the groceries for my household	Male	1977	White/Caucassian, European American		Postgraduate degree		More than $200,000	350	Finance or insurance		4		2		New York	Urban area	No	Yes	Strictly veganâ€”No meat, no fish, no eggs, no milk, or dairy products.	1â€“2 times per week			5	4	5	4	5	4	4	5	5	4	5	5	5	4	4	5	4	5		Loose	Green		2
1a	52	R_23Zw7p18WlojI9t	Yes	I buy almost all the groceries for my household	Male	1977	White/Caucassian, European American		Postgraduate degree		More than $200,000	350	Finance or insurance		4		2		New York	Urban area	No	Yes	Strictly veganâ€”No meat, no fish, no eggs, no milk, or dairy products.	1â€“2 times per week			5	4	5	4	5	4	4	5	5	4	5	5	5	4	4	5	4	5		Loose	Green		2
1a	52	R_23Zw7p18WlojI9t	Yes	I buy almost all the groceries for my household	Male	1977	White/Caucassian, European American		Postgraduate degree		More than $200,000	350	Finance or insurance		4		2		New York	Urban area	No	Yes	Strictly veganâ€”No meat, no fish, no eggs, no milk, or dairy products.	1â€“2 times per week			5	4	5	4	5	4	4	5	5	4	5	5	5	4	4	5	4	5		Loose	Green		2
1a	52	R_23Zw7p18WlojI9t	Yes	I buy almost all the groceries for my household	Male	1977	White/Caucassian, European American		Postgraduate degree		More than $200,000	350	Finance or insurance		4		2		New York	Urban area	No	Yes	Strictly veganâ€”No meat, no fish, no eggs, no milk, or dairy products.	1â€“2 times per week			5	4	5	4	5	4	4	5	5	4	5	5	5	4	4	5	4	5		Loose	Green		2
1a	52	R_23Zw7p18WlojI9t	Yes	I buy almost all the groceries for my household	Male	1977	White/Caucassian, European American		Postgraduate degree		More than $200,000	350	Finance or insurance		4		2		New York	Urban area	No	Yes	Strictly veganâ€”No meat, no fish, no eggs, no milk, or dairy products.	1â€“2 times per week			5	4	5	4	5	4	4	5	5	4	5	5	5	4	4	5	4	5		Loose	Green		2
1a	52	R_23Zw7p18WlojI9t	Yes	I buy almost all the groceries for my household	Male	1977	White/Caucassian, European American		Postgraduate degree		More than $200,000	350	Finance or insurance		4		2		New York	Urban area	No	Yes	Strictly veganâ€”No meat, no fish, no eggs, no milk, or dairy products.	1â€“2 times per week			5	4	5	4	5	4	4	5	5	4	5	5	5	4	4	5	4	5		Loose	Green		2
1a	52	R_23Zw7p18WlojI9t	Yes	I buy almost all the groceries for my household	Male	1977	White/Caucassian, European American		Postgraduate degree		More than $200,000	350	Finance or insurance		4		2		New York	Urban area	No	Yes	Strictly veganâ€”No meat, no fish, no eggs, no milk, or dairy products.	1â€“2 times per week			5	4	5	4	5	4	4	5	5	4	5	5	5	4	4	5	4	5		Loose	Green		2
1a	52	R_23Zw7p18WlojI9t	Yes	I buy almost all the groceries for my household	Male	1977	White/Caucassian, European American		Postgraduate degree		More than $200,000	350	Finance or insurance		4		2		New York	Urban area	No	Yes	Strictly veganâ€”No meat, no fish, no eggs, no milk, or dairy products.	1â€“2 times per week			5	4	5	4	5	4	4	5	5	4	5	5	5	4	4	5	4	5		Loose	Green		2
1a	52	R_23Zw7p18WlojI9t	Yes	I buy almost all the groceries for my household	Male	1977	White/Caucassian, European American		Postgraduate degree		More than $200,000	350	Finance or insurance		4		2		New York	Urban area	No	Yes	Strictly veganâ€”No meat, no fish, no eggs, no milk, or dairy products.	1â€“2 times per week			5	4	5	4	5	4	4	5	5	4	5	5	5	4	4	5	4	5		Loose	Green		2
1a	52	R_23Zw7p18WlojI9t	Yes	I buy almost all the groceries for my household	Male	1977	White/Caucassian, European American		Postgraduate degree		More than $200,000	350	Finance or insurance		4		2		New York	Urban area	No	Yes	Strictly veganâ€”No meat, no fish, no eggs, no milk, or dairy products.	1â€“2 times per week			5	4	5	4	5	4	4	5	5	4	5	5	5	4	4	5	4	5		Loose	Green		2
[truncated: 67,715 more rows]
[truncated: 264 more columns]
